# Supplementary material for: Cryo-EM architecture of a near-native stretch-sensitive membrane microdomain
Source: Nature. 2024 Jul 24;632(8025):664–71. doi: 10.1038/s41586-024-07720-6 (PMC11324527; doi:10.1038/s41586-024-07720-6)
Supplement: Supplementary file 3 — Mass spectrometry analysis of native-source eisosome preps. [file 41586_2024_7720_MOESM3_ESM.xlsx]

## Sheet: Sheet1
T: Protein IDs	T: Protein names	T: Gene names	T: id	N: Mol. weight [kDa]	N: Intensity	N: Peptides	N: Razor + unique peptides	N: Unique peptides	N: Sequence coverage [%]	N: Unique + razor sequence coverage [%]	N: Unique sequence coverage [%]	N: MS/MS count	N: Score	N: Q-value	T: Protein IDs	T: Protein names	Intensity Gel Slice 1	Intensity Gel Slice 2	Intensity Gel Slice 3	Intensity Gel Slice 4	Intensity Gel Slice 5	Intensity Gel Slice 6
CON__P00761			4	24.409	31496000000	11	11	11	58.9	58.9	58.9	170	300.2	0	CON__P00761		3303800000	3825700000	6196800000	7799300000	4990800000	5379400000
P10591	Heat shock protein SSA1	SSA1	171	69.656	5466500000	54	54	15	75.1	75.1	23.8	201	323.31	0	P10591	Heat shock protein SSA1	3579700	5027400	13053000	5374500000	37101000	33216000
P32600	Serine/threonine-protein kinase TOR2	TOR2	494	281.56	5227600000	151	151	138	69.5	69.5	64.9	617	323.31	0	P32600	Serine/threonine-protein kinase TOR2	4872700000	223670000	51414000	64296000	9924700	5561200
P53252	Sphingolipid long chain base-responsive protein PIL1	PIL1	1061	38.349	2957200000	26	26	24	72.6	72.6	70.5	116	323.31	0	P53252	Sphingolipid long chain base-responsive protein PIL1	1032100	1440400	4046700	8028800	258610000	2684100000
P40150	Heat shock protein SSB2	SSB2	848	66.594	2921000000	40	40	4	75.2	75.2	10.1	152	323.31	0	P40150	Heat shock protein SSB2	464650	1091100	3704600	2825400000	40412000	49975000
CON__P04264;CON__H-INV:HIT000016045			11	66.017	2877000000	48	48	34	63.5	63.5	53.4	314	323.31	0	CON__P04264;CON__H-INV:HIT000016045		456120000	433260000	354490000	720890000	258200000	654040000
P05030;P19657	Plasma membrane ATPase 1;Plasma membrane ATPase 2	PMA1;PMA2	91	99.618	2373900000	34	34	34	45.6	45.6	45.6	312	323.31	0	P05030;P19657	Plasma membrane ATPase 1;Plasma membrane ATPase 2	1124200000	236090000	558860000	383850000	33016000	37884000
CON__P13645;CON__P02535-1;CON__Q148H6;CON__Q7Z3Y7;CON__Q7Z3Z0;CON__Q7Z3Y8;CON__Q2M2I5			21	59.51	1945200000	37	37	31	58.5	58.5	52.8	265	323.31	0	CON__P13645;CON__P02535-1;CON__Q148H6;CON__Q7Z3Y7;CON__Q7Z3Z0;CON__Q7Z3Y8;CON__Q2M2I5		226600000	221060000	201210000	231500000	266650000	798210000
CON__P15636			23	68.124	1893900000	11	11	11	19.6	19.6	19.6	116	200.09	0	CON__P15636		353550000	119650000	260680000	422680000	320740000	416580000
P00925	Enolase 2	ENO2	66	46.914	1519300000	26	26	13	71.6	71.6	41	141	323.31	0	P00925	Enolase 2	2617100	693020	972840	5059500	300230000	1209700000
P02994	Elongation factor 1-alpha	TEF1	79	50.032	1313600000	23	23	23	53.7	53.7	53.7	112	323.31	0	P02994	Elongation factor 1-alpha	16208000	7230300	12368000	14184000	183890000	1079700000
P47041	Target of rapamycin complex 2 subunit BIT61	BIT61	964	60.84	1258100000	26	26	26	60	60	60	127	323.31	0	P47041	Target of rapamycin complex 2 subunit BIT61	10245000	9385300	9890900	1006300000	78549000	143740000
P60010	Actin	ACT1	1138	41.356	1250000000	22	22	22	71.5	71.5	71.5	129	323.31	0	P60010	Actin	19695000	12594000	19719000	7294400	8629000	1182100000
CON__P35908v2			27	65.432	1222600000	48	45	1	80.6	78.7	4.7	227	323.31	0	CON__P35908v2		140490000	126100000	104770000	186540000	75884000	588810000
P40061	Target of rapamycin complex 2 subunit TSC11	TSC11	836	164.37	1160100000	75	75	75	56.6	56.6	56.6	255	323.31	0	P40061	Target of rapamycin complex 2 subunit TSC11	287350000	828380000	20768000	17108000	1249500	5287200
P06169;P26263;P16467;Q07471	Pyruvate decarboxylase isozyme 1	PDC1	106	61.495	1020200000	25	25	25	57.7	57.7	57.7	119	323.31	0	P06169;P26263;P16467;Q07471	Pyruvate decarboxylase isozyme 1	611910	1241500	0	19687000	944010000	54681000
Q08236	Target of rapamycin complex 2 subunit AVO1	AVO1	1357	131.38	1002500000	58	58	58	53.5	53.5	53.5	200	323.31	0	Q08236	Target of rapamycin complex 2 subunit AVO1	48909000	869120000	31578000	30092000	5626800	17186000
P00359	Glyceraldehyde-3-phosphate dehydrogenase 3	TDH3	54	35.746	961630000	24	24	8	68.7	68.7	27.1	88	323.31	0	P00359	Glyceraldehyde-3-phosphate dehydrogenase 3	3838200	3241000	2679700	8863200	5688600	937320000
P10592	Heat shock protein SSA2	SSA2	172	69.469	946120000	53	15	12	75.4	23.9	20.2	62	323.31	0	P10592	Heat shock protein SSA2	216480	0	1299500	934800000	6049800	3750800
P00560	Phosphoglycerate kinase	PGK1	58	44.738	860550000	34	34	34	82.9	82.9	82.9	70	323.31	0	P00560	Phosphoglycerate kinase	0	142120	468990	330330	8361800	851250000
CON__P35527			25	62.129	844940000	36	35	35	67.3	67.3	67.3	222	323.31	0	CON__P35527		129790000	140980000	139430000	246920000	134610000	53207000
Q04749	Target of rapamycin complex 2 subunit AVO2	AVO2	1252	47.139	829830000	27	27	27	65	65	65	114	323.31	0	Q04749	Target of rapamycin complex 2 subunit AVO2	12335000	2400700	1711800	1024000	87291000	725070000
P39946	Nuclear distribution protein PAC1	PAC1	811	56.9	775730000	1	1	1	3.8	3.8	3.8	10	3.1959	0.00080906	P39946	Nuclear distribution protein PAC1	171160000	9023000	0	340700000	10913000	243930000
Q12230	Sphingolipid long chain base-responsive protein LSP1	LSP1	1406	38.071	700970000	19	17	17	56.3	49.3	49.3	54	323.31	0	Q12230	Sphingolipid long chain base-responsive protein LSP1	0	0	247010	870210	6258000	693600000
P00549	Pyruvate kinase 1	CDC19	57	54.544	604900000	36	36	33	80	80	78	139	323.31	0	P00549	Pyruvate kinase 1	16164000	6686500	6703200	90677000	464590000	20078000
P25087	Sterol 24-C-methyltransferase	ERG6	333	43.43	511950000	28	28	28	67.6	67.6	67.6	56	323.31	0	P25087	Sterol 24-C-methyltransferase	0	0	0	383350	913460	510650000
P16474	78 kDa glucose-regulated protein homolog	KAR2	237	74.467	496170000	38	36	36	48.7	46.9	46.9	83	323.31	0	P16474	78 kDa glucose-regulated protein homolog	406960	667210	3453600	487910000	1706300	2022400
P00330;P00331;P38113	Alcohol dehydrogenase 1	ADH1	52	36.849	486520000	17	17	15	61.5	61.5	53.4	50	284.34	0	P00330;P00331;P38113	Alcohol dehydrogenase 1	1401500	398070	1427500	2254000	2468400	478570000
P38631	1,3-beta-glucan synthase component FKS1	FKS1	695	214.85	459210000	57	57	31	39.1	39.1	22.1	164	323.31	0	P38631	1,3-beta-glucan synthase component FKS1	415090000	25460000	160650	13745000	4757300	0
Q04947	Reticulon-like protein 1	RTN1	1262	32.916	432170000	18	18	18	74.2	74.2	74.2	39	184.43	0	Q04947	Reticulon-like protein 1	1903200	631420	662120	6898700	1478900	420600000
P00830	ATP synthase subunit beta, mitochondrial	ATP2	63	54.793	350650000	28	28	28	74	74	74	86	323.31	0	P00830	ATP synthase subunit beta, mitochondrial	1266400	1009300	899450	0	167600000	179870000
P0CS90;P39987	Heat shock protein SSC1, mitochondrial	SSC1	165	70.687	343280000	30	30	30	50.5	50.5	50.5	72	323.31	0	P0CS90;P39987	Heat shock protein SSC1, mitochondrial	0	0	451030	336370000	2876900	3580600
CON__P02769			8	69.293	335180000	33	33	28	56.7	56.7	50.4	138	270.79	0	CON__P02769		96995000	51468000	45672000	109440000	17735000	13868000
P25491	Mitochondrial protein import protein MAS5	YDJ1	354	44.67	313240000	20	20	20	46.2	46.2	46.2	48	323.31	0	P25491	Mitochondrial protein import protein MAS5	0	0	0	0	13876000	299370000
P07251	ATP synthase subunit alpha, mitochondrial	ATP1	123	58.607	305670000	27	27	27	56.1	56.1	56.1	63	323.31	0	P07251	ATP synthase subunit alpha, mitochondrial	297030	292740	222750	248980	286120000	18497000
P16140	V-type proton ATPase subunit B	VMA2	233	57.749	288800000	31	31	31	79.7	79.7	79.7	76	323.31	0	P16140	V-type proton ATPase subunit B	0	141030	407840	1734200	276100000	10421000
CON__P07477			15	26.558	286250000	1	1	1	8.1	8.1	8.1	11	15.237	0	CON__P07477		78751000	57195000	3463400	6752800	66346000	73744000
P15108	ATP-dependent molecular chaperone HSC82	HSC82	220	80.959	285750000	39	39	9	52.8	52.8	12.9	111	323.31	0	P15108	ATP-dependent molecular chaperone HSC82	3534500	1780900	60471000	203720000	8834200	7408200
CON__Streptavidin			49	16.622	276560000	4	4	4	43.1	43.1	43.1	30	123.44	0	CON__Streptavidin		57412000	60923000	91141000	24939000	19444000	22695000
P14540	Fructose-bisphosphate aldolase	FBA1	211	39.62	270520000	18	18	18	63.2	63.2	63.2	41	323.31	0	P14540	Fructose-bisphosphate aldolase	0	0	584970	2936200	798110	266200000
P32324	Elongation factor 2	EFT1	437	93.288	253490000	40	40	40	63.3	63.3	63.3	143	259.6	0	P32324	Elongation factor 2	1289900	1073700	208080000	17462000	12692000	12893000
P19882	Heat shock protein 60, mitochondrial	HSP60	275	60.751	253080000	30	30	30	57.3	57.3	57.3	73	323.31	0	P19882	Heat shock protein 60, mitochondrial	0	0	0	218900000	33375000	806360
P16603	NADPH--cytochrome P450 reductase	NCP1	241	76.771	214620000	29	29	29	65.8	65.8	65.8	57	323.31	0	P16603	NADPH--cytochrome P450 reductase	0	0	0	214620000	0	0
Q12460	Nucleolar protein 56	NOP56	1429	56.863	205160000	28	28	27	69.8	69.8	67.5	78	229.7	0	Q12460	Nucleolar protein 56	0	0	0	29600000	145360000	30201000
P10614	Lanosterol 14-alpha demethylase	ERG11	173	60.719	201030000	22	22	22	53.4	53.4	53.4	49	285.03	0	P10614	Lanosterol 14-alpha demethylase	0	0	0	1263000	198450000	1309700
P32368	Phosphoinositide phosphatase SAC1	SAC1	451	71.124	200320000	30	30	30	61.8	61.8	61.8	68	323.31	0	P32368	Phosphoinositide phosphatase SAC1	209140	0	435780	163750000	35452000	470080
P07149	Fatty acid synthase subunit beta;3-hydroxyacyl-[acyl-carrier-protein] dehydratase;Enoyl-[acyl-carrier-protein] reductase [NADH];[Acyl-carrier-protein] acetyltransferase;[Acyl-carrier-protein] malonyltransferase;S-acyl fatty acid synthase thioesterase	FAS1	116	228.69	191850000	74	74	74	47.1	47.1	47.1	137	323.31	0	P07149	Fatty acid synthase subunit beta;3-hydroxyacyl-[acyl-carrier-protein] dehydratase;Enoyl-[acyl-carrier-protein] reductase [NADH];[Acyl-carrier-protein] acetyltransferase;[Acyl-carrier-protein] malonyltransferase;S-acyl fatty acid synthase thioesterase	170020000	17237000	3544900	445300	178550	425670
P40075	Vesicle-associated membrane protein-associated protein SCS2	SCS2	841	26.925	177690000	13	13	13	74.2	74.2	74.2	26	118.95	0	P40075	Vesicle-associated membrane protein-associated protein SCS2	0	0	0	426950	1121600	176140000
P29704	Squalene synthase	ERG9	412	51.719	174540000	17	17	17	44.4	44.4	44.4	28	169.46	0	P29704	Squalene synthase	0	0	0	0	0	174540000
Q04305	U3 small nucleolar RNA-associated protein 15	UTP15	1235	57.686	163550000	18	18	18	55.8	55.8	55.8	22	222.3	0	Q04305	U3 small nucleolar RNA-associated protein 15	0	0	0	0	163550000	0
P32476	Squalene monooxygenase	ERG1	470	55.125	161030000	21	21	21	48	48	48	44	117.39	0	P32476	Squalene monooxygenase	0	0	0	254760	128770000	32003000
CON__P02533;CON__A2A4G1;CON__P19012;CON__Q61782;CON__P35900;CON__Q9D312;CON__REFSEQ:XP_986630;CON__O76014;CON__Q7Z3Y9;CON__O76013;CON__O76015;CON__A2AB72;CON__Q497I4;CON__Q8N1A0;CON__Q14532;CON__Q92764;CON__A2A5Y0;CON__Q15323;CON__Q9UE12;CON__Q14525;CON__Q99456			6	51.621	160730000	25	21	5	57.4	52.5	19.1	100	301.39	0	CON__P02533;CON__A2A4G1;CON__P19012;CON__Q61782;CON__P35900;CON__Q9D312;CON__REFSEQ:XP_986630;CON__O76014;CON__Q7Z3Y9;CON__O76013;CON__O76015;CON__A2AB72;CON__Q497I4;CON__Q8N1A0;CON__Q14532;CON__Q92764;CON__A2A5Y0;CON__Q15323;CON__Q9UE12;CON__Q14525;CON__Q99456		20407000	17649000	23684000	45220000	8253500	45519000
P38346	Probable target of rapamycin complex 2 subunit BIT2	BIT2	685	61.202	158260000	22	22	22	59.8	59.8	59.8	59	323.31	0	P38346	Probable target of rapamycin complex 2 subunit BIT2	346930	0	0	122650000	23463000	11800000
P11484	Heat shock protein SSB1	SSB1	183	66.601	155390000	40	4	4	75.2	10.1	10.1	11	130.19	0	P11484	Heat shock protein SSB1	0	0	708890	150080000	2405600	2193900
P10081	ATP-dependent RNA helicase eIF4A	TIF1	170	44.697	151780000	21	21	21	61.8	61.8	61.8	48	323.31	0	P10081	ATP-dependent RNA helicase eIF4A	0	0	0	0	13394000	138390000
P07259;P03965	Protein URA2;Glutamine-dependent carbamoyl-phosphate synthase;Aspartate carbamoyltransferase	URA2	126	245.04	146510000	81	81	81	49.9	49.9	49.9	129	323.31	0	P07259;P03965	Protein URA2;Glutamine-dependent carbamoyl-phosphate synthase;Aspartate carbamoyltransferase	135400000	10560000	353240	0	0	193020
P07213	Mitochondrial import receptor subunit TOM70	TOM70	118	70.122	145770000	29	29	29	63.2	63.2	63.2	50	187.91	0	P07213	Mitochondrial import receptor subunit TOM70	0	0	0	141040000	3465200	1255700
P38295	Medium-chain fatty acid ethyl ester synthase/esterase 2	EHT1	680	51.255	143490000	22	22	22	58.1	58.1	58.1	51	161.07	0	P38295	Medium-chain fatty acid ethyl ester synthase/esterase 2	0	0	0	0	13898000	129590000
P19524;P32492	Myosin-2	MYO2	272	180.68	135050000	65	65	65	46.2	46.2	46.2	111	323.31	0	P19524;P32492	Myosin-2	2280200	123780000	6011000	2512200	0	465060
P04147	Polyadenylate-binding protein, cytoplasmic and nuclear	PAB1	84	64.343	122180000	27	27	27	54.4	54.4	54.4	42	323.31	0	P04147	Polyadenylate-binding protein, cytoplasmic and nuclear	0	0	0	117730000	4449700	0
P39986	Manganese-transporting ATPase 1	SPF1	821	135.27	121880000	34	34	34	38.1	38.1	38.1	101	269.21	0	P39986	Manganese-transporting ATPase 1	51919000	45619000	24345000	0	0	0
P16521;P53978	Elongation factor 3A	YEF3	238	115.94	120750000	39	39	39	46.9	46.9	46.9	90	198.48	0	P16521;P53978	Elongation factor 3A	329120	14599000	95704000	5791300	2138500	2190600
P41318	Target of rapamycin complex subunit LST8	LST8	900	34.033	120480000	15	15	15	52.5	52.5	52.5	27	224.4	0	P41318	Target of rapamycin complex subunit LST8	732060	212620	0	431620	1343900	117760000
P17967	Protein disulfide-isomerase	PDI1	258	58.226	119330000	21	21	21	50.2	50.2	50.2	32	205.58	0	P17967	Protein disulfide-isomerase	0	276320	303360	117970000	441480	338040
Q03640	Tricalbin-3	TCB3	1204	171.07	114790000	41	41	41	38.4	38.4	38.4	68	226.64	0	Q03640	Tricalbin-3	9351200	101780000	2107400	771010	115660	667220
Q04697	Glucose-signaling factor 2	GSF2	1250	45.883	113030000	21	21	21	48.4	48.4	48.4	33	198.25	0	Q04697	Glucose-signaling factor 2	0	0	0	0	0	113030000
Q12499	Nucleolar protein 58	NOP58	1433	56.956	111190000	21	20	20	51.9	49.5	49.5	69	291.69	0	Q12499	Nucleolar protein 58	534440	338910	2717500	86694000	8643100	12261000
P39077	T-complex protein 1 subunit gamma	CCT3	779	58.814	109930000	32	32	32	59.7	59.7	59.7	46	266.34	0	P39077	T-complex protein 1 subunit gamma	0	0	0	295630	76468000	33164000
P14906	Protein translocation protein SEC63	SEC63	217	75.344	109810000	19	19	19	33.9	33.9	33.9	29	323.31	0	P14906	Protein translocation protein SEC63	0	0	0	109560000	251690	0
P19097	Fatty acid synthase subunit alpha;Acyl carrier;3-oxoacyl-[acyl-carrier-protein] reductase;3-oxoacyl-[acyl-carrier-protein] synthase	FAS2	268	206.94	108640000	63	63	63	46.1	46.1	46.1	104	323.31	0	P19097	Fatty acid synthase subunit alpha;Acyl carrier;3-oxoacyl-[acyl-carrier-protein] reductase;3-oxoacyl-[acyl-carrier-protein] synthase	99657000	8611200	374310	0	0	0
P02557	Tubulin beta chain	TUB2	76	50.922	108400000	16	16	16	50.8	50.8	50.8	40	149.72	0	P02557	Tubulin beta chain	422760	206730	912410	1392800	101900000	3565500
P10664	60S ribosomal protein L4-A	RPL4A	176	39.092	108200000	16	16	3	59.9	59.9	4.4	30	186.85	0	P10664	60S ribosomal protein L4-A	0	0	0	360030	920320	106920000
P41940	Mannose-1-phosphate guanyltransferase	PSA1	913	39.565	107440000	14	14	14	56.2	56.2	56.2	19	203.08	0	P41940	Mannose-1-phosphate guanyltransferase	0	0	0	113810	0	107330000
P10659	S-adenosylmethionine synthase 1	SAM1	174	41.818	102360000	20	20	11	64.4	64.4	41.9	41	142.11	0	P10659	S-adenosylmethionine synthase 1	0	252750	206870	390590	1584700	99921000
P47079	T-complex protein 1 subunit theta	CCT8	973	61.662	96630000	26	26	26	62.3	62.3	62.3	58	312.39	0	P47079	T-complex protein 1 subunit theta	0	0	0	50764000	43860000	2006300
CON__P13647			22	62.378	96110000	32	17	5	50.3	32.5	10.5	92	165.03	0	CON__P13647		13086000	11436000	12481000	13778000	23054000	22275000
P25694	Cell division control protein 48	CDC48	373	91.995	95109000	33	33	33	50.1	50.1	50.1	65	141.21	0	P25694	Cell division control protein 48	0	422810	89106000	5165600	284080	130310
P09733	Tubulin alpha-1 chain	TUB1	159	49.799	87766000	17	17	10	51.9	51.9	31.8	38	242.82	0	P09733	Tubulin alpha-1 chain	1303700	715810	827580	798360	82286000	1834400
P06168	Ketol-acid reductoisomerase, mitochondrial	ILV5	105	44.368	85067000	18	18	18	56.2	56.2	56.2	22	216.81	0	P06168	Ketol-acid reductoisomerase, mitochondrial	0	0	0	0	0	85067000
P53723	UPF0674 endoplasmic reticulum membrane protein YNR021W		1090	47.093	84190000	16	16	16	46.8	46.8	46.8	21	194.46	0	P53723	UPF0674 endoplasmic reticulum membrane protein YNR021W	0	0	0	0	0	84190000
P07342	Acetolactate synthase catalytic subunit, mitochondrial	ILV2	135	74.936	83523000	22	22	22	41.8	41.8	41.8	38	191.92	0	P07342	Acetolactate synthase catalytic subunit, mitochondrial	0	0	0	80856000	2666900	0
P47912	Long-chain-fatty-acid--CoA ligase 4	FAA4	990	77.266	82220000	19	19	18	36	36	34.6	45	246.93	0	P47912	Long-chain-fatty-acid--CoA ligase 4	294200	256920	218270	77262000	3191200	997950
Q08822	Probable electron transfer flavoprotein-ubiquinone oxidoreductase, mitochondrial	CIR2	1371	69.633	81989000	25	25	25	51.8	51.8	51.8	33	272.66	0	Q08822	Probable electron transfer flavoprotein-ubiquinone oxidoreductase, mitochondrial	0	0	0	81989000	0	0
P22137	Clathrin heavy chain	CHC1	301	187.23	81521000	45	45	45	34	34	34	67	256.97	0	P22137	Clathrin heavy chain	2263200	78465000	536510	255990	0	0
Q03940	RuvB-like protein 1	RVB1	1220	50.452	80660000	18	18	18	55.5	55.5	55.5	28	323.31	0	Q03940	RuvB-like protein 1	0	0	0	0	80478000	182060
P32563	V-type proton ATPase subunit a, vacuolar isoform	VPH1	485	95.528	80475000	26	26	26	33.7	33.7	33.7	76	310.34	0	P32563	V-type proton ATPase subunit a, vacuolar isoform	53675000	13617000	5821000	7362500	0	0
P07267	Saccharopepsin	PEP4	130	44.498	78648000	12	12	12	31.6	31.6	31.6	21	151.5	0	P07267	Saccharopepsin	0	0	0	0	3080500	75568000
P40215;Q07500	External NADH-ubiquinone oxidoreductase 1, mitochondrial	NDE1	849	62.773	76682000	22	22	22	45.4	45.4	45.4	42	133.29	0	P40215;Q07500	External NADH-ubiquinone oxidoreductase 1, mitochondrial	0	0	0	0	69347000	7335500
Q00955;P32874	Acetyl-CoA carboxylase;Biotin carboxylase	ACC1	1150	250.35	75144000	64	64	64	38.4	38.4	38.4	83	323.31	0	Q00955;P32874	Acetyl-CoA carboxylase;Biotin carboxylase	72391000	2753200	0	0	0	0
P01120	Ras-like protein 2	RAS2	72	34.705	74456000	14	14	14	64.3	64.3	64.3	20	196.59	0	P01120	Ras-like protein 2	0	0	0	0	0	74456000
P32568;P53756	Protein SNQ2;ABC transporter ATP-binding protein/permease PDR18	SNQ2;PDR18	487	168.76	71634000	39	39	38	30.6	30.6	30.1	95	204.71	0	P32568;P53756	Protein SNQ2;ABC transporter ATP-binding protein/permease PDR18	36532000	14735000	675090	4144600	10391000	5155600
P12709	Glucose-6-phosphate isomerase	PGI1	198	61.298	70952000	19	19	19	53.6	53.6	53.6	34	139.89	0	P12709	Glucose-6-phosphate isomerase	0	0	0	197690	68685000	2069800
P22146	1,3-beta-glucanosyltransferase GAS1	GAS1	303	59.582	68036000	11	11	11	19.3	19.3	19.3	35	89.886	0	P22146	1,3-beta-glucanosyltransferase GAS1	1853300	17857000	47568000	758060	0	0
P39926	Protein SSO2	SSO2	807	33.733	67943000	10	10	9	44.1	44.1	41	19	300.86	0	P39926	Protein SSO2	809360	0	0	0	0	67133000
P32589;P32590	Heat shock protein homolog SSE1	SSE1	491	77.365	67852000	26	26	26	45	45	45	32	323.31	0	P32589;P32590	Heat shock protein homolog SSE1	0	0	0	67711000	0	141280
P31382	Dolichyl-phosphate-mannose--protein mannosyltransferase 2	PMT2	423	86.869	67727000	20	20	17	34	34	29.8	51	101.09	0	P31382	Dolichyl-phosphate-mannose--protein mannosyltransferase 2	16359000	3570900	1438400	45734000	625070	0
P17255	V-type proton ATPase catalytic subunit A;Endonuclease PI-SceI	VMA1	249	118.64	67655000	34	34	34	44.1	44.1	44.1	55	281.98	0	P17255	V-type proton ATPase catalytic subunit A;Endonuclease PI-SceI	0	0	0	54360000	8755900	4539900
P43603	LAS seventeen-binding protein 3	LSB3	933	49.343	66845000	21	21	16	58	58	45.8	42	225.15	0	P43603	LAS seventeen-binding protein 3	0	0	0	0	13624000	53220000
P42945	U3 small nucleolar RNA-associated protein 10	UTP10	919	200.08	66013000	47	47	47	29.8	29.8	29.8	55	244.61	0	P42945	U3 small nucleolar RNA-associated protein 10	153520	65859000	0	0	0	0
P54783	D-arabinono-1,4-lactone oxidase	ALO1	1131	59.493	65378000	21	21	21	45.8	45.8	45.8	28	152.64	0	P54783	D-arabinono-1,4-lactone oxidase	0	0	0	0	64969000	408970
P00924	Enolase 1	ENO1	65	46.832	64134000	22	9	9	62.9	26.1	26.1	19	80.574	0	P00924	Enolase 1	0	0	0	0	29194000	34940000
CON__P48668			28	60.024	64118000	34	25	0	55.5	45.2	0	78	203.91	0	CON__P48668		6610500	11088000	11560000	18539000	9983300	6337400
P30624	Long-chain-fatty-acid--CoA ligase 1	FAA1	416	77.865	63987000	26	26	26	45.6	45.6	45.6	36	269.3	0	P30624	Long-chain-fatty-acid--CoA ligase 1	0	0	0	63082000	113960	790620
P06634;P24784	ATP-dependent RNA helicase DED1	DED1	109	65.552	63799000	24	24	23	61.4	61.4	59.6	36	124.78	0	P06634;P24784	ATP-dependent RNA helicase DED1	0	0	116950	62684000	821060	177430
P38720;P53319	6-phosphogluconate dehydrogenase, decarboxylating 1	GND1	706	53.543	63793000	25	25	25	63.8	63.8	63.8	38	127.78	0	P38720;P53319	6-phosphogluconate dehydrogenase, decarboxylating 1	0	0	0	0	7318400	56474000
Q12464	RuvB-like protein 2	RVB2	1430	51.611	63307000	24	24	24	68.6	68.6	68.6	37	305.41	0	Q12464	RuvB-like protein 2	0	0	0	0	63307000	0
P07256	Cytochrome b-c1 complex subunit 1, mitochondrial	COR1	124	50.227	63261000	18	18	18	58.2	58.2	58.2	37	319.51	0	P07256	Cytochrome b-c1 complex subunit 1, mitochondrial	0	0	0	0	4990200	58271000
P39954	Adenosylhomocysteinase	SAH1	813	49.125	62422000	15	15	15	30.3	30.3	30.3	29	128.36	0	P39954	Adenosylhomocysteinase	615510	315410	148850	0	3853000	57489000
P0CH09;P0CH08;P05759;P0CG63	Ubiquitin-60S ribosomal protein L40;Ubiquitin;60S ribosomal protein L40;Ubiquitin-40S ribosomal protein S31;Ubiquitin;40S ribosomal protein S31;Polyubiquitin;Ubiquitin	RPL40B;RPL40A;RPS31;UBI4	99	14.181	62280000	3	3	3	27.2	27.2	27.2	22	107.15	0	P0CH09;P0CH08;P05759;P0CG63	Ubiquitin-60S ribosomal protein L40;Ubiquitin;60S ribosomal protein L40;Ubiquitin-40S ribosomal protein S31;Ubiquitin;40S ribosomal protein S31;Polyubiquitin;Ubiquitin	14720000	9487300	5173000	13787000	12402000	6711100
P07257	Cytochrome b-c1 complex subunit 2, mitochondrial	QCR2	125	40.478	60933000	17	17	17	57.9	57.9	57.9	22	268.37	0	P07257	Cytochrome b-c1 complex subunit 2, mitochondrial	0	0	0	0	0	60933000
Q12154	ATPase GET3	GET3	1400	39.353	59915000	14	14	14	47.7	47.7	47.7	17	103.06	0	Q12154	ATPase GET3	0	0	0	0	0	59915000
P15019;P53228	Transaldolase	TAL1	219	37.036	59899000	19	19	19	60.6	60.6	60.6	22	174.48	0	P15019;P53228	Transaldolase	0	0	0	0	0	59899000
P36008	Elongation factor 1-gamma 2	TEF4	590	46.52	59885000	15	15	13	41.3	41.3	38.8	30	145.52	0	P36008	Elongation factor 1-gamma 2	0	0	0	0	19411000	40474000
Q03103	Endoplasmic oxidoreductin-1	ERO1	1190	65.032	59347000	19	19	19	37.5	37.5	37.5	30	323.31	0	Q03103	Endoplasmic oxidoreductin-1	0	0	6129600	53218000	0	0
P42943	T-complex protein 1 subunit eta	CCT7	918	59.735	58758000	26	26	26	64.9	64.9	64.9	36	152.7	0	P42943	T-complex protein 1 subunit eta	0	0	0	0	57355000	1403000
P38248	Cell wall protein ECM33	ECM33	674	43.768	57893000	5	5	5	11.2	11.2	11.2	11	34.24	0	P38248	Cell wall protein ECM33	41222000	9000400	7168400	502340	0	0
P16861	ATP-dependent 6-phosphofructokinase subunit alpha	PFK1	246	107.97	57770000	31	31	30	41.9	41.9	41	44	166.67	0	P16861	ATP-dependent 6-phosphofructokinase subunit alpha	0	0	55472000	2053100	245510	0
P15646	rRNA 2-O-methyltransferase fibrillarin	NOP1	228	34.465	57236000	16	16	16	55	55	55	33	158.37	0	P15646	rRNA 2-O-methyltransferase fibrillarin	0	0	0	0	0	57236000
P32466;P54862;P40885	Low-affinity glucose transporter HXT3	HXT3	463	62.557	57134000	14	14	10	33.5	33.5	27.2	41	171.64	0	P32466;P54862;P40885	Low-affinity glucose transporter HXT3	32041000	5229100	1845500	6667600	2383500	8968300
P12612	T-complex protein 1 subunit alpha	TCP1	192	60.48	55813000	23	23	23	54.9	54.9	54.9	39	159.41	0	P12612	T-complex protein 1 subunit alpha	0	141610	0	2725800	52143000	802720
P32915	Protein transport protein SEC61	SEC61	529	52.936	55649000	10	10	10	21	21	21	13	57.991	0	P32915	Protein transport protein SEC61	671060	0	0	169660	0	54808000
P23644	Mitochondrial import receptor subunit TOM40	TOM40	323	42.038	55565000	10	10	10	49.6	49.6	49.6	15	133.44	0	P23644	Mitochondrial import receptor subunit TOM40	0	0	0	0	221680	55343000
P53199	Sterol-4-alpha-carboxylate 3-dehydrogenase, decarboxylating	ERG26	1054	38.706	55079000	12	12	12	49.6	49.6	49.6	15	74.769	0	P53199	Sterol-4-alpha-carboxylate 3-dehydrogenase, decarboxylating	0	0	0	0	0	55079000
P46655	Glutamate--tRNA ligase, cytoplasmic	GUS1	943	80.842	54510000	31	31	31	47.7	47.7	47.7	36	235.67	0	P46655	Glutamate--tRNA ligase, cytoplasmic	0	0	0	54293000	217110	0
P54781	Cytochrome P450 61	ERG5	1130	61.334	54183000	18	18	18	46.8	46.8	46.8	27	80.063	0	P54781	Cytochrome P450 61	0	0	0	3506400	50329000	348350
P25045	Serine palmitoyltransferase 1	LCB1	332	62.206	53402000	17	17	17	47	47	47	34	201.03	0	P25045	Serine palmitoyltransferase 1	0	0	0	44756000	8645500	0
Q05022	rRNA biogenesis protein RRP5	RRP5	1265	193.13	53355000	53	53	53	37.4	37.4	37.4	82	194.51	0	Q05022	rRNA biogenesis protein RRP5	24563000	28792000	0	0	0	0
Q99287	Protein SEY1	SEY1	1453	89.431	52959000	27	27	27	41	41	41	42	103.05	0	Q99287	Protein SEY1	0	0	44962000	7997700	0	0
P33767	Dolichyl-diphosphooligosaccharide--protein glycosyltransferase subunit WBP1	WBP1	551	49.391	51839000	14	14	14	43	43	43	32	125.49	0	P33767	Dolichyl-diphosphooligosaccharide--protein glycosyltransferase subunit WBP1	0	117720	0	0	39207000	12515000
P33892	Translational activator GCN1	GCN1	554	296.69	51597000	60	60	60	30.6	30.6	30.6	91	256.55	0	P33892	Translational activator GCN1	43019000	3482000	5095500	0	0	0
P35191	DnaJ homolog 1, mitochondrial	MDJ1	574	55.556	50318000	14	14	14	31.9	31.9	31.9	34	110.48	0	P35191	DnaJ homolog 1, mitochondrial	0	0	0	0	32779000	17538000
P16862	ATP-dependent 6-phosphofructokinase subunit beta	PFK2	247	104.62	49836000	30	29	29	42.5	41.6	41.6	48	141.23	0	P16862	ATP-dependent 6-phosphofructokinase subunit beta	0	0	45241000	4260600	112150	222610
P53276	U3 small nucleolar RNA-associated protein 8	UTP8	1065	80.19	49390000	21	21	21	39.4	39.4	39.4	27	323.31	0	P53276	U3 small nucleolar RNA-associated protein 8	0	0	0	49390000	0	0
P38009	Bifunctional purine biosynthesis protein ADE17;Phosphoribosylaminoimidazolecarboxamide formyltransferase;IMP cyclohydrolase	ADE17	632	65.262	48974000	25	25	20	62.5	62.5	53.7	38	189.81	0	P38009	Bifunctional purine biosynthesis protein ADE17;Phosphoribosylaminoimidazolecarboxamide formyltransferase;IMP cyclohydrolase	0	0	0	48974000	0	0
P33338	Protein SLA2	SLA2	542	108.91	48749000	24	24	24	35.6	35.6	35.6	30	147.88	0	P33338	Protein SLA2	0	0	48404000	344960	0	0
P00927	Threonine dehydratase, mitochondrial	ILV1	67	63.86	48691000	27	27	27	66.7	66.7	66.7	35	184.96	0	P00927	Threonine dehydratase, mitochondrial	0	0	0	0	48691000	0
P33775	Dolichyl-phosphate-mannose--protein mannosyltransferase 1	PMT1	552	92.652	47769000	15	15	15	23	23	23	52	128.31	0	P33775	Dolichyl-phosphate-mannose--protein mannosyltransferase 1	17565000	6988600	2839000	20377000	0	0
P39676	Flavohemoprotein	YHB1	795	44.646	47518000	14	14	14	54.6	54.6	54.6	25	121.64	0	P39676	Flavohemoprotein	0	0	0	0	0	47518000
P25379	Catabolic L-serine/threonine dehydratase;L-serine dehydratase;L-threonine dehydratase	CHA1	351	39.323	47241000	17	17	17	60.6	60.6	60.6	23	158.54	0	P25379	Catabolic L-serine/threonine dehydratase;L-serine dehydratase;L-threonine dehydratase	0	0	0	0	0	47241000
P54115	Magnesium-activated aldehyde dehydrogenase, cytosolic	ALD6	1129	54.414	47066000	26	26	26	65.4	65.4	65.4	46	123.63	0	P54115	Magnesium-activated aldehyde dehydrogenase, cytosolic	0	0	0	10839000	35032000	1194500
P47154	CAAX prenyl protease 1	STE24	985	52.323	47021000	15	15	15	41.3	41.3	41.3	27	140.87	0	P47154	CAAX prenyl protease 1	6226000	447540	0	31205	0	40317000
P21576	Vacuolar protein sorting-associated protein 1	VPS1	294	78.736	46707000	24	24	24	44	44	44	28	159.58	0	P21576	Vacuolar protein sorting-associated protein 1	0	0	0	46707000	0	0
P12695	Dihydrolipoyllysine-residue acetyltransferase component of pyruvate dehydrogenase complex, mitochondrial	LAT1	197	51.817	46524000	14	14	14	32	32	32	15	67.636	0	P12695	Dihydrolipoyllysine-residue acetyltransferase component of pyruvate dehydrogenase complex, mitochondrial	0	0	0	167640	46356000	0
P07244	Bifunctional purine biosynthetic protein ADE5,7;Phosphoribosylamine--glycine ligase;Phosphoribosylformylglycinamidine cyclo-ligase	ADE5,7	120	86.067	46421000	19	19	19	35.7	35.7	35.7	38	179.81	0	P07244	Bifunctional purine biosynthetic protein ADE5,7;Phosphoribosylamine--glycine ligase;Phosphoribosylformylglycinamidine cyclo-ligase	0	0	4139400	42282000	0	0
P14126	60S ribosomal protein L3	RPL3	209	43.757	46338000	14	14	14	37.7	37.7	37.7	28	99.77	0	P14126	60S ribosomal protein L3	0	0	0	0	6979900	39358000
Q12117	Protein MRH1	MRH1	1394	36.19	46127000	3	3	2	12.5	12.5	8.1	20	18.929	0	Q12117	Protein MRH1	26247000	5752100	3414400	4514300	2655400	3544200
P32366	V-type proton ATPase subunit d	VMA6	450	39.79	45619000	10	10	10	42	42	42	11	125.26	0	P32366	V-type proton ATPase subunit d	0	0	0	0	0	45619000
P53131;P20095	Pre-mRNA-splicing factor ATP-dependent RNA helicase PRP43	PRP43	1045	87.561	45298000	23	23	23	37.9	37.9	37.9	46	175.05	0	P53131;P20095	Pre-mRNA-splicing factor ATP-dependent RNA helicase PRP43	0	0	9584300	35714000	0	0
P38694	Putative aldehyde dehydrogenase-like protein YHR039C	MSC7	699	71.32	45143000	18	18	18	38.5	38.5	38.5	28	303.88	0	P38694	Putative aldehyde dehydrogenase-like protein YHR039C	0	0	0	44801000	342280	0
P23254	Transketolase 1	TKL1	316	73.805	45028000	20	20	19	39.7	39.7	37.1	23	129.79	0	P23254	Transketolase 1	0	0	0	45028000	0	0
P40850	Protein MKT1	MKT1	889	94.435	44693000	26	26	26	36.6	36.6	36.6	40	186.84	0	P40850	Protein MKT1	0	0	35457000	9236100	0	0
Q00402	Nuclear migration protein NUM1	NUM1	1146	313.04	44544000	46	46	46	34.1	34.1	34.1	56	229.76	0	Q00402	Nuclear migration protein NUM1	44463000	80995	0	0	0	0
P05317	60S acidic ribosomal protein P0	RPP0	92	33.777	44090000	10	10	10	38.1	38.1	38.1	13	101.17	0	P05317	60S acidic ribosomal protein P0	0	0	0	0	0	44090000
P38994	Probable phosphatidylinositol 4-phosphate 5-kinase MSS4	MSS4	762	89.319	43277000	25	25	25	37.7	37.7	37.7	66	147.65	0	P38994	Probable phosphatidylinositol 4-phosphate 5-kinase MSS4	0	0	15076000	19617000	4780500	3802700
P32523	Pre-mRNA-processing factor 19	PRP19	480	56.569	42668000	3	3	3	6.6	6.6	6.6	3	3.8943	0	P32523	Pre-mRNA-processing factor 19	0	0	0	0	42668000	0
P04807	Hexokinase-2	HXK2	89	53.942	42310000	15	15	15	47.3	47.3	47.3	23	149.63	0	P04807	Hexokinase-2	0	0	0	0	42310000	0
P22213	Protein SLY1	SLY1	306	74.678	42121000	25	25	25	47.4	47.4	47.4	40	185.77	0	P22213	Protein SLY1	0	0	0	40783000	1074500	262970
P37291	Serine hydroxymethyltransferase, cytosolic	SHM2	623	52.218	42114000	20	20	19	50.1	50.1	48.6	32	187.4	0	P37291	Serine hydroxymethyltransferase, cytosolic	0	0	0	0	30551000	11563000
Q12246	Sphingoid long chain base kinase 4	LCB4	1408	69.639	41881000	17	17	17	36.7	36.7	36.7	22	132.9	0	Q12246	Sphingoid long chain base kinase 4	0	0	0	41728000	152630	0
P32867	Protein SSO1	SSO1	521	33.106	41825000	9	8	8	29.7	26.6	26.6	11	118.67	0	P32867	Protein SSO1	0	0	0	0	123810	41702000
P40970	Serine palmitoyltransferase 2	LCB2	894	63.11	40953000	17	17	17	33.5	33.5	33.5	27	181.23	0	P40970	Serine palmitoyltransferase 2	0	0	0	793620	39995000	164720
P41543	Dolichyl-diphosphooligosaccharide--protein glycosyltransferase subunit 1	OST1	902	54.071	40631000	10	10	10	37.8	37.8	37.8	23	140.55	0	P41543	Dolichyl-diphosphooligosaccharide--protein glycosyltransferase subunit 1	0	0	0	30656000	9975000	0
P39078	T-complex protein 1 subunit delta	CCT4	780	57.603	39922000	22	22	22	58.9	58.9	58.9	31	101.19	0	P39078	T-complex protein 1 subunit delta	0	0	0	997090	37561000	1364200
P39004;P39003;P43581;P13181	High-affinity hexose transporter HXT6	HXT7;HXT6	768	62.734	39908000	11	8	6	27	22.8	17	23	39.887	0	P39004;P39003;P43581;P13181	High-affinity hexose transporter HXT6	21074000	4501900	2150700	3679600	2572700	5929100
Q01649	Spindle pole body-associated protein CIK1	CIK1	1158	69.069	39644000	1	1	1	1.5	1.5	1.5	2	3.6548	0	Q01649	Spindle pole body-associated protein CIK1	0	0	0	0	438390	39205000
CON__P08779;CON__Q9Z2K1;CON__Q3ZAW8			19	51.267	39502000	25	13	12	56.7	35.7	33.4	52	210.01	0	CON__P08779;CON__Q9Z2K1;CON__Q3ZAW8		2899800	3406800	6597300	21038000	1158600	4401700
P21147	Acyl-CoA desaturase 1	OLE1	286	58.402	39071000	13	13	13	35.3	35.3	35.3	50	172.5	0	P21147	Acyl-CoA desaturase 1	21412000	3280700	970150	1263500	9897300	2248300
P32916	Signal recognition particle receptor subunit alpha homolog	SRP101	530	69.277	38757000	21	21	21	48.5	48.5	48.5	29	263.86	0	P32916	Signal recognition particle receptor subunit alpha homolog	0	0	0	37086000	933010	738170
P46951	Cargo-transport protein YPP1	YPP1	951	95.365	38549000	20	20	20	28.5	28.5	28.5	28	137.19	0	P46951	Cargo-transport protein YPP1	0	0	36046000	2503200	0	0
P38088	Glycine--tRNA ligase 1, mitochondrial	GRS1	641	78.165	38384000	24	24	24	41.2	41.2	41.2	33	145.87	0	P38088	Glycine--tRNA ligase 1, mitochondrial	0	0	0	37252000	830980	301230
CON__P12763			20	38.418	38382000	7	7	7	23.7	23.7	23.7	25	52.94	0	CON__P12763		15400000	14038000	7779700	505640	325660	333300
P16387	Pyruvate dehydrogenase E1 component subunit alpha, mitochondrial	PDA1	235	46.343	37860000	14	14	14	36.2	36.2	36.2	17	63.074	0	P16387	Pyruvate dehydrogenase E1 component subunit alpha, mitochondrial	0	0	0	0	170410	37689000
P38779	Proteasome-interacting protein CIC1	CIC1	715	42.529	37533000	11	11	11	35.9	35.9	35.9	21	98.361	0	P38779	Proteasome-interacting protein CIC1	0	0	0	0	18389000	19144000
Q12466	Tricalbin-1	TCB1	1432	133.57	37275000	30	30	28	32	32	30.9	43	93.947	0	Q12466	Tricalbin-1	3305400	33140000	829570	0	0	0
P49573	Copper transport protein CTR1	CTR1	1004	44.441	36846000	6	6	6	20	20	20	26	72.999	0	P49573	Copper transport protein CTR1	9222000	3769500	1782800	657980	0	21414000
Q05567	Sphingosine-1-phosphate lyase	DPL1	1275	65.565	36599000	20	20	20	48.4	48.4	48.4	33	118.42	0	Q05567	Sphingosine-1-phosphate lyase	0	0	0	32409000	4190100	0
Q12118	Small glutamine-rich tetratricopeptide repeat-containing protein 2	SGT2	1395	37.218	36184000	13	13	13	43.9	43.9	43.9	22	162.5	0	Q12118	Small glutamine-rich tetratricopeptide repeat-containing protein 2	0	0	0	0	0	36184000
P23292	Casein kinase I homolog 2	YCK2	318	62.078	36183000	14	14	12	31.7	31.7	27.8	33	114.11	0	P23292	Casein kinase I homolog 2	0	0	0	13516000	22668000	0
P37297	Phosphatidylinositol 4-kinase STT4	STT4	626	214.6	35942000	28	28	28	18.2	18.2	18.2	50	205.14	0	P37297	Phosphatidylinositol 4-kinase STT4	10608000	23781000	223330	1149000	0	180250
P32074	Coatomer subunit gamma	SEC21	430	104.83	35936000	28	28	28	39.6	39.6	39.6	41	183	0	P32074	Coatomer subunit gamma	0	0	30738000	470700	4120800	605910
Q04279	Eisosome protein SEG1	SEG1	1234	105.89	35906000	29	29	29	37.8	37.8	37.8	48	83.378	0	Q04279	Eisosome protein SEG1	160670	30254000	2571600	376880	280380	2263400
Q01939	26S protease regulatory subunit 8 homolog	RPT6	1163	45.331	35226000	17	17	16	49.6	49.6	47.9	22	172.07	0	Q01939	26S protease regulatory subunit 8 homolog	0	0	0	0	0	35226000
Q12692;P04912;P04911	Histone H2A.Z;Histone H2A.2;Histone H2A.1	HTZ1;HTA2;HTA1	1440	14.282	35118000	2	2	2	11.9	11.9	11.9	7	6.135	0	Q12692;P04912;P04911	Histone H2A.Z;Histone H2A.2;Histone H2A.1	12389000	14709000	8019300	0	0	0
P32565;P47169	26S proteasome regulatory subunit RPN2	RPN2	486	104.23	34636000	31	31	31	35.2	35.2	35.2	40	70.574	0	P32565;P47169	26S proteasome regulatory subunit RPN2	0	0	33187000	1449400	0	0
P32582	Cystathionine beta-synthase	CYS4	488	56.021	34630000	22	22	22	55.6	55.6	55.6	27	144.21	0	P32582	Cystathionine beta-synthase	0	0	0	0	33002000	1628000
P38427	Trehalose synthase complex regulatory subunit TSL1	TSL1	689	123.02	34284000	3	3	3	3	3	3	4	5.0697	0	P38427	Trehalose synthase complex regulatory subunit TSL1	0	495290	235980	0	0	33552000
P35169	Serine/threonine-protein kinase TOR1	TOR1	571	281.2	34072000	57	44	44	29.2	24.2	24.2	52	147.71	0	P35169	Serine/threonine-protein kinase TOR1	33834000	237910	0	0	0	0
P53261	Pescadillo homolog	NOP7	1063	69.876	34063000	17	17	17	34.2	34.2	34.2	26	236.42	0	P53261	Pescadillo homolog	0	0	3423400	30640000	0	0
P43555	Protein EMP47	EMP47	923	50.36	33893000	14	14	14	32.1	32.1	32.1	17	143.33	0	P43555	Protein EMP47	0	0	0	0	0	33893000
P38353	Sec sixty-one protein homolog	SSH1	686	53.311	33686000	7	7	7	19	19	19	36	39.432	0	P38353	Sec sixty-one protein homolog	13837000	6772600	4246200	3865200	2355600	2609500
Q06679	U3 small nucleolar RNA-associated protein 4	UTP4	1318	87.8	33640000	27	27	27	44.2	44.2	44.2	39	129.47	0	Q06679	U3 small nucleolar RNA-associated protein 4	0	0	6099100	27541000	0	0
P16622	Ferrochelatase, mitochondrial	HEM15	242	44.596	33617000	11	11	11	36.1	36.1	36.1	14	190.74	0	P16622	Ferrochelatase, mitochondrial	0	0	0	0	0	33617000
Q12024	Ribosome biogenesis protein YTM1	YTM1	1386	51.358	33485000	19	19	19	64.1	64.1	64.1	26	94.584	0	Q12024	Ribosome biogenesis protein YTM1	0	0	0	0	33325000	159520
P33322	H/ACA ribonucleoprotein complex subunit 4	CBF5	539	54.704	33226000	18	18	18	51.6	51.6	51.6	27	93.308	0	P33322	H/ACA ribonucleoprotein complex subunit 4	0	0	180130	31000000	2046300	0
P09624	Dihydrolipoyl dehydrogenase, mitochondrial	LPD1	158	54.025	33212000	17	17	17	44.3	44.3	44.3	20	139.09	0	P09624	Dihydrolipoyl dehydrogenase, mitochondrial	0	0	0	0	33212000	0
P02294;P02293	Histone H2B.2;Histone H2B.1	HTB2;HTB1	73	14.237	32758000	2	2	2	12.2	12.2	12.2	8	4.205	0	P02294;P02293	Histone H2B.2;Histone H2B.1	12826000	9327100	9586600	536170	0	482050
P32340	Rotenone-insensitive NADH-ubiquinone oxidoreductase, mitochondrial	NDI1	442	57.249	31905000	20	20	20	50.3	50.3	50.3	22	112.17	0	P32340	Rotenone-insensitive NADH-ubiquinone oxidoreductase, mitochondrial	0	0	0	0	31905000	0
P04802	Aspartate--tRNA ligase, cytoplasmic	DPS1	86	63.515	31259000	18	18	18	41.1	41.1	41.1	23	130.55	0	P04802	Aspartate--tRNA ligase, cytoplasmic	0	0	0	30619000	639830	0
P39007	Dolichyl-diphosphooligosaccharide--protein glycosyltransferase subunit STT3	STT3	771	81.528	31091000	15	15	15	23.1	23.1	23.1	40	47.623	0	P39007	Dolichyl-diphosphooligosaccharide--protein glycosyltransferase subunit STT3	4392800	1720000	1150700	1832500	20419000	1575700
P40069	Importin subunit beta-4	KAP123	839	122.6	30808000	23	23	23	27.2	27.2	27.2	41	117.41	0	P40069	Importin subunit beta-4	0	8036800	22772000	0	0	0
Q03964	Transposon Ty1-DR2 Gag polyprotein;Capsid protein;Gag-p4	TY1A-DR2	1222	49.445	30526000	4	4	4	15.2	15.2	15.2	12	39.527	0	Q03964	Transposon Ty1-DR2 Gag polyprotein;Capsid protein;Gag-p4	361260	286810	334150	2920400	26624000	0
P23542	Aspartate aminotransferase, cytoplasmic	AAT2	320	46.057	29861000	13	13	13	42.6	42.6	42.6	16	114.98	0	P23542	Aspartate aminotransferase, cytoplasmic	0	0	0	0	0	29861000
Q05785	Epsin-2	ENT2	1278	71.806	29591000	15	15	13	35.9	35.9	32.5	20	195.45	0	Q05785	Epsin-2	0	0	1281600	26591000	1717800	0
P52489	Pyruvate kinase 2	PYK2	1017	55.195	29557000	7	4	4	13.4	9.5	9.5	4	6.7868	0	P52489	Pyruvate kinase 2	0	0	0	0	615030	28942000
P31373	Cystathionine gamma-lyase	CYS3	421	42.542	29536000	10	10	10	45.9	45.9	45.9	12	110.96	0	P31373	Cystathionine gamma-lyase	0	0	0	0	0	29536000
P04801	Threonine--tRNA ligase, cytoplasmic	THS1	85	84.519	29256000	20	20	20	29.4	29.4	29.4	24	102.78	0	P04801	Threonine--tRNA ligase, cytoplasmic	175070	0	186000	28895000	0	0
P28834	Isocitrate dehydrogenase [NAD] subunit 1, mitochondrial	IDH1	403	39.324	29200000	15	15	15	53.9	53.9	53.9	16	61.94	0	P28834	Isocitrate dehydrogenase [NAD] subunit 1, mitochondrial	0	0	0	0	0	29200000
P33298	26S protease regulatory subunit 6B homolog	RPT3	532	47.893	29119000	20	20	19	51.9	51.9	49.1	26	148.22	0	P33298	26S protease regulatory subunit 6B homolog	0	0	0	0	26603000	2515500
P52910;Q01574	Acetyl-coenzyme A synthetase 2	ACS2	1021	75.491	29016000	21	21	21	40.8	40.8	40.8	23	64.558	0	P52910;Q01574	Acetyl-coenzyme A synthetase 2	0	0	0	29016000	0	0
P32791	Ferric/cupric reductase transmembrane component 1	FRE1	506	78.853	28895000	12	12	12	25.2	25.2	25.2	32	37.476	0	P32791	Ferric/cupric reductase transmembrane component 1	14587000	2681600	879920	453670	235480	10057000
P32660	Phospholipid-transporting ATPase DNF1	DNF1	501	177.8	28735000	32	32	27	26.1	26.1	23.2	53	164.03	0	P32660	Phospholipid-transporting ATPase DNF1	8841900	19372000	521020	0	0	0
P61830	Histone H3	HHT1	1139	15.356	28450000	2	2	2	10.3	10.3	10.3	6	9.3901	0	P61830	Histone H3	10519000	9469600	8461200	0	0	0
Q03529	Ceramide very long chain fatty acid hydroxylase SCS7	SCS7	1201	44.881	28273000	9	9	9	36.5	36.5	36.5	13	76.295	0	Q03529	Ceramide very long chain fatty acid hydroxylase SCS7	315210	0	0	0	0	27958000
P40468	Cell morphogenesis protein PAG1	TAO3	868	269.77	28244000	7	7	7	3.3	3.3	3.3	7	13.12	0	P40468	Cell morphogenesis protein PAG1	604790	0	0	0	0	27639000
Q02931	NET1-associated nuclear protein 1	NAN1	1186	101.24	28124000	24	24	24	36.2	36.2	36.2	34	79.554	0	Q02931	NET1-associated nuclear protein 1	0	0	26421000	1702300	0	0
P38788	Ribosome-associated complex subunit SSZ1	SSZ1	717	58.237	28089000	16	16	16	43.1	43.1	43.1	23	131.89	0	P38788	Ribosome-associated complex subunit SSZ1	0	0	0	27551000	372060	165680
P07262;P39708	NADP-specific glutamate dehydrogenase 1	GDH1	127	49.569	27794000	18	18	18	56.2	56.2	56.2	23	160.64	0	P07262;P39708	NADP-specific glutamate dehydrogenase 1	0	0	0	0	27794000	0
P27810	Alpha-1,2 mannosyltransferase KTR1	KTR1	391	46.022	27630000	12	12	12	33.6	33.6	33.6	21	69.694	0	P27810	Alpha-1,2 mannosyltransferase KTR1	0	0	0	0	1640700	25989000
Q03532	ATP-dependent RNA helicase HAS1	HAS1	1202	56.717	27239000	19	19	19	52.7	52.7	52.7	24	109.97	0	Q03532	ATP-dependent RNA helicase HAS1	0	0	0	0	27239000	0
Q04660	Ribosome biogenesis protein ERB1	ERB1	1249	91.704	27233000	19	19	19	30.7	30.7	30.7	25	58.275	0	Q04660	Ribosome biogenesis protein ERB1	0	0	27233000	0	0	0
P38882	U3 small nucleolar RNA-associated protein 9	UTP9	741	65.271	27072000	15	15	15	35.7	35.7	35.7	20	111.76	0	P38882	U3 small nucleolar RNA-associated protein 9	0	0	0	27072000	0	0
P34730	Protein BMH2	BMH2	568	31.061	26948000	12	12	3	49.8	49.8	12.1	23	59.912	0	P34730	Protein BMH2	2650000	375280	2855500	0	0	21067000
P40319	Elongation of fatty acids protein 3	ELO3	855	39.465	26707000	7	7	7	24.9	24.9	24.9	17	32.297	0	P40319	Elongation of fatty acids protein 3	20747000	4127000	1277200	555300	0	0
Q08179	Mitochondrial distribution and morphology protein 38	MDM38	1348	65.004	26464000	20	20	20	41	41	41	25	112.02	0	Q08179	Mitochondrial distribution and morphology protein 38	0	0	0	26464000	0	0
P35197	ADP-ribosylation factor GTPase-activating protein GCS1	GCS1	577	39.296	26190000	17	17	17	63.1	63.1	63.1	21	84.594	0	P35197	ADP-ribosylation factor GTPase-activating protein GCS1	0	0	0	0	0	26190000
P35732	RNA polymerase II degradation factor 1	DEF1	584	83.972	26021000	12	12	12	22.6	22.6	22.6	19	29.695	0	P35732	RNA polymerase II degradation factor 1	0	14731000	11290000	0	0	0
P39079	T-complex protein 1 subunit zeta	CCT6	781	59.923	25825000	15	15	15	43.8	43.8	43.8	23	124.9	0	P39079	T-complex protein 1 subunit zeta	0	0	0	23321000	2504000	0
Q03690	Clustered mitochondria protein 1	CLU1	1209	145.16	25528000	29	29	29	29.2	29.2	29.2	38	97.315	0	Q03690	Clustered mitochondria protein 1	0	22285000	392540	0	2850600	0
P02992	Elongation factor Tu, mitochondrial	TUF1	78	47.972	25193000	14	14	14	32.5	32.5	32.5	18	100.58	0	P02992	Elongation factor Tu, mitochondrial	0	0	0	0	203250	24990000
P38764	26S proteasome regulatory subunit RPN1	RPN1	712	109.49	25105000	23	23	23	29.5	29.5	29.5	26	81.849	0	P38764	26S proteasome regulatory subunit RPN1	0	0	25105000	0	0	0
Q04439	Myosin-5	MYO5	1242	136.9	25022000	25	25	21	31.3	31.3	26.4	37	91.697	0	Q04439	Myosin-5	0	22564000	2457500	0	0	0
P50095;P38697	Inosine-5-monophosphate dehydrogenase 3;Inosine-5-monophosphate dehydrogenase 2	IMD3;IMD2	1011	56.584	24731000	12	12	7	37.9	37.9	21.4	21	92.775	0	P50095;P38697	Inosine-5-monophosphate dehydrogenase 3;Inosine-5-monophosphate dehydrogenase 2	0	0	0	0	24062000	668880
Q06506	Ribosomal RNA-processing protein 9	RRP9	1308	65.053	24360000	14	14	14	28.8	28.8	28.8	17	63.902	0	Q06506	Ribosomal RNA-processing protein 9	0	0	0	24037000	322730	0
P25574	ER membrane protein complex subunit 1	EMC1	357	87.18	24329000	15	15	15	24.3	24.3	24.3	25	86.818	0	P25574	ER membrane protein complex subunit 1	185060	0	19936000	4208000	0	0
P39968	Vacuolar protein 8	VAC8	818	63.207	24325000	15	15	15	33.7	33.7	33.7	21	272.6	0	P39968	Vacuolar protein 8	0	0	0	676940	23529000	118680
P32381	Actin-related protein 2	ARP2	454	44.073	23956000	14	14	14	43.2	43.2	43.2	17	66.487	0	P32381	Actin-related protein 2	0	0	0	0	0	23956000
P53742	Nucleolar GTP-binding protein 2	NOG2	1095	55.488	23862000	20	20	20	43.6	43.6	43.6	25	82.67	0	P53742	Nucleolar GTP-binding protein 2	0	0	0	0	21881000	1981300
Q02354	U3 small nucleolar RNA-associated protein 6	UTP6	1168	52.418	23809000	22	22	22	48.9	48.9	48.9	25	110.64	0	Q02354	U3 small nucleolar RNA-associated protein 6	0	0	0	0	23599000	209900
P38130	Probable mannosyltransferase KTR3	KTR3	646	47.482	23763000	14	14	14	38.9	38.9	38.9	16	44.346	0	P38130	Probable mannosyltransferase KTR3	0	0	0	0	0	23763000
P06208;Q12166	2-isopropylmalate synthase	LEU4	108	68.422	23706000	9	9	9	18.1	18.1	18.1	11	20.969	0	P06208;Q12166	2-isopropylmalate synthase	1372400	2192100	7147500	7479700	0	5514000
P15180	Lysine--tRNA ligase, cytoplasmic	KRS1	221	67.958	23648000	18	18	18	35.7	35.7	35.7	25	75.252	0	P15180	Lysine--tRNA ligase, cytoplasmic	0	0	0	23506000	0	142060
P38708	Putative proline--tRNA ligase YHR020W	YHR020W	702	77.385	23552000	23	23	23	45.8	45.8	45.8	24	118.92	0	P38708	Putative proline--tRNA ligase YHR020W	0	0	0	23552000	0	0
P38069	Alpha-1,2-mannosyltransferase MNN2	MNN2	634	67.8	23501000	17	17	17	34.3	34.3	34.3	22	77.19	0	P38069	Alpha-1,2-mannosyltransferase MNN2	0	0	0	23501000	0	0
P40024	ABC transporter ATP-binding protein ARB1	ARB1	830	68.376	23306000	19	19	19	35.9	35.9	35.9	20	155.21	0	P40024	ABC transporter ATP-binding protein ARB1	0	0	0	23306000	0	0
Q02969	Peroxisomal membrane protein PEX25	PEX25	1188	44.91	23275000	15	15	15	45.9	45.9	45.9	24	104.12	0	Q02969	Peroxisomal membrane protein PEX25	0	0	0	0	8365000	14910000
P46982	Alpha-1,2-mannosyltransferase MNN5	MNN5	956	67.246	22925000	14	14	14	33.4	33.4	33.4	18	88.369	0	P46982	Alpha-1,2-mannosyltransferase MNN5	0	0	1048100	21877000	0	0
Q05911	Adenylosuccinate lyase	ADE13	1282	54.51	22746000	17	17	17	36.1	36.1	36.1	26	117.07	0	Q05911	Adenylosuccinate lyase	0	0	0	0	21864000	881960
P40327	26S protease regulatory subunit 4 homolog	RPT2	856	48.828	22447000	15	15	15	48.3	48.3	48.3	17	69.638	0	P40327	26S protease regulatory subunit 4 homolog	0	0	0	0	22125000	321880
P14742	Glutamine--fructose-6-phosphate aminotransferase [isomerizing]	GFA1	213	80.046	22308000	20	20	20	32.4	32.4	32.4	23	110.92	0	P14742	Glutamine--fructose-6-phosphate aminotransferase [isomerizing]	0	0	0	22308000	0	0
P52891	Nucleoporin NUP84	NUP84	1019	83.673	22109000	20	20	20	37.2	37.2	37.2	22	107.1	0	P52891	Nucleoporin NUP84	0	0	0	22109000	0	0
P53878	Uncharacterized oxidoreductase YNL181W		1106	46.532	21998000	16	16	16	43.2	43.2	43.2	20	75.459	0	P53878	Uncharacterized oxidoreductase YNL181W	0	0	0	0	0	21998000
Q04373	Pumilio homology domain family member 6	PUF6	1240	75.105	21976000	12	12	12	20.4	20.4	20.4	13	63.967	0	Q04373	Pumilio homology domain family member 6	0	0	0	21976000	0	0
Q05946	U3 small nucleolar RNA-associated protein 13	UTP13	1285	91.031	21941000	20	20	20	34.5	34.5	34.5	24	83.678	0	Q05946	U3 small nucleolar RNA-associated protein 13	0	0	21639000	302590	0	0
P46985	Probable alpha-1,6-mannosyltransferase MNN11	MNN11	957	47.858	21764000	11	11	11	40.3	40.3	40.3	15	50.836	0	P46985	Probable alpha-1,6-mannosyltransferase MNN11	0	0	0	0	0	21764000
P28241	Isocitrate dehydrogenase [NAD] subunit 2, mitochondrial	IDH2	395	39.739	21454000	10	10	10	35.5	35.5	35.5	13	141.75	0	P28241	Isocitrate dehydrogenase [NAD] subunit 2, mitochondrial	0	0	0	0	0	21454000
Q04062	26S proteasome regulatory subunit RPN9	RPN9	1224	45.782	21416000	14	14	14	39.4	39.4	39.4	16	67.874	0	Q04062	26S proteasome regulatory subunit RPN9	0	0	0	0	0	21416000
P08524	Farnesyl pyrophosphate synthase	ERG20	148	40.483	21382000	9	9	9	29.8	29.8	29.8	11	77.708	0	P08524	Farnesyl pyrophosphate synthase	0	0	0	0	0	21382000
P33299	26S protease regulatory subunit 7 homolog	RPT1	533	51.982	21315000	16	16	16	37	37	37	20	95.263	0	P33299	26S protease regulatory subunit 7 homolog	0	0	0	0	21315000	0
P07245	C-1-tetrahydrofolate synthase, cytoplasmic;Methylenetetrahydrofolate dehydrogenase;Methenyltetrahydrofolate cyclohydrolase;Formyltetrahydrofolate synthetase	ADE3	121	102.2	21299000	28	28	26	44.9	44.9	43	31	73.669	0	P07245	C-1-tetrahydrofolate synthase, cytoplasmic;Methylenetetrahydrofolate dehydrogenase;Methenyltetrahydrofolate cyclohydrolase;Formyltetrahydrofolate synthetase	0	0	20960000	338840	0	0
Q08208	Nucleolar protein 12	NOP12	1351	51.941	21260000	14	14	14	37.3	37.3	37.3	18	111.81	0	Q08208	Nucleolar protein 12	264670	0	0	0	20995000	0
P16120	Threonine synthase	THR4	232	57.474	21192000	19	19	19	49.6	49.6	49.6	23	114.49	0	P16120	Threonine synthase	0	0	0	0	21192000	0
Q04177	U3 small nucleolar RNA-associated protein 5	UTP5	1230	72.001	20945000	12	12	12	30.3	30.3	30.3	13	102.01	0	Q04177	U3 small nucleolar RNA-associated protein 5	0	0	0	20945000	0	0
P38687	Signal recognition particle subunit SRP68	SRP68	697	69.005	20616000	16	16	16	35.4	35.4	35.4	18	103.7	0	P38687	Signal recognition particle subunit SRP68	0	0	0	20485000	130330	0
P40693	Ribosome biogenesis protein RLP7	RLP7	887	36.559	20612000	7	7	7	27.6	27.6	27.6	9	67.839	0	P40693	Ribosome biogenesis protein RLP7	0	0	0	0	80242	20532000
P48570	Homocitrate synthase, cytosolic isozyme	LYS20	997	47.098	20380000	13	13	2	38.6	38.6	6.5	23	69.871	0	P48570	Homocitrate synthase, cytosolic isozyme	0	0	0	0	4045700	16334000
P31116	Homoserine dehydrogenase	HOM6	420	38.502	20346000	13	13	13	46	46	46	15	81.872	0	P31116	Homoserine dehydrogenase	0	0	0	0	0	20346000
Q12019	Midasin	MDN1	1385	559.3	20240000	56	56	56	14.2	14.2	14.2	54	188.88	0	Q12019	Midasin	20240000	0	0	0	0	0
Q12176	Ribosome biogenesis protein MAK21	MAK21	1402	116.68	20222000	22	22	22	27.6	27.6	27.6	24	130.87	0	Q12176	Ribosome biogenesis protein MAK21	0	19837000	385050	0	0	0
P00958	Methionine--tRNA ligase, cytoplasmic	MES1	70	85.677	20106000	20	20	20	36.1	36.1	36.1	20	138.75	0	P00958	Methionine--tRNA ligase, cytoplasmic	0	0	0	20106000	0	0
P54839	Hydroxymethylglutaryl-CoA synthase	ERG13	1134	55.013	20029000	14	14	14	34.4	34.4	34.4	23	65.491	0	P54839	Hydroxymethylglutaryl-CoA synthase	0	0	0	0	5022900	15006000
P32288	Glutamine synthetase	GLN1	435	41.766	19940000	10	10	10	35.1	35.1	35.1	13	49.963	0	P32288	Glutamine synthetase	0	0	0	0	0	19940000
P32621	Guanosine-diphosphatase	GDA1	498	56.821	19928000	11	11	11	33	33	33	22	144.71	0	P32621	Guanosine-diphosphatase	0	0	234510	18250000	1444000	0
P53075	Outer spore wall assembly protein SHE10	SHE10	1033	66.862	19885000	16	16	16	28.9	28.9	28.9	25	84.551	0	P53075	Outer spore wall assembly protein SHE10	0	0	5019500	14865000	0	0
Q03104	Meiotic sister chromatid recombination protein 1	MSC1	1191	59.588	19840000	14	14	14	33.9	33.9	33.9	14	99.897	0	Q03104	Meiotic sister chromatid recombination protein 1	0	0	0	0	19840000	0
P32319	Vacuolar protein sorting/targeting protein VPS10	PEP1	436	177.42	19827000	24	24	22	19.6	19.6	18	28	148.42	0	P32319	Vacuolar protein sorting/targeting protein VPS10	0	19827000	0	0	0	0
P49687	Nucleoporin NUP145;Nucleoporin NUP145N;Nucleoporin NUP145C	NUP145	1006	145.65	19501000	20	20	20	19	19	19	22	189.59	0	P49687	Nucleoporin NUP145;Nucleoporin NUP145N;Nucleoporin NUP145C	0	0	0	19501000	0	0
P34077	Nucleoporin NIC96	NIC96	556	96.173	19479000	22	22	22	29.1	29.1	29.1	37	74.748	0	P34077	Nucleoporin NIC96	0	0	12519000	6960000	0	0
P40016	26S proteasome regulatory subunit RPN3	RPN3	829	60.392	19442000	18	18	18	45.5	45.5	45.5	24	86.883	0	P40016	26S proteasome regulatory subunit RPN3	0	0	0	0	19442000	0
CON__P05787;CON__H-INV:HIT000292931;CON__Q9H552;CON__Q9NSB2;CON__Q6ISB0;CON__REFSEQ:XP_092267			13	53.704	19111000	18	12	11	32.3	23.6	21.9	27	53.665	0	CON__P05787;CON__H-INV:HIT000292931;CON__Q9H552;CON__Q9NSB2;CON__Q6ISB0;CON__REFSEQ:XP_092267		8153600	7329100	3312500	0	161640	154350
P80210	Adenylosuccinate synthetase	ADE12	1140	48.279	19073000	11	11	11	30.5	30.5	30.5	11	38.966	0	P80210	Adenylosuccinate synthetase	0	0	0	0	0	19073000
P21560	Protein CBP3, mitochondrial	CBP3	293	39.083	18907000	8	8	8	27.5	27.5	27.5	9	53.199	0	P21560	Protein CBP3, mitochondrial	0	0	0	0	0	18907000
P15303	Protein transport protein SEC23	SEC23	222	85.384	18863000	17	17	17	27.3	27.3	27.3	19	60.521	0	P15303	Protein transport protein SEC23	0	0	0	18863000	0	0
Q03722	Uncharacterized protein YML020W	YML020W	1212	76.236	18850000	18	18	18	38.6	38.6	38.6	20	77.94	0	Q03722	Uncharacterized protein YML020W	0	0	0	18610000	239770	0
Q02776	Mitochondrial import inner membrane translocase subunit TIM50	TIM50	1175	55.112	18664000	10	10	10	26.1	26.1	26.1	18	30.493	0	Q02776	Mitochondrial import inner membrane translocase subunit TIM50	0	0	0	0	17996000	667170
P09436	Isoleucine--tRNA ligase, cytoplasmic	ILS1	155	122.98	18469000	28	28	28	31.5	31.5	31.5	41	77.58	0	P09436	Isoleucine--tRNA ligase, cytoplasmic	0	9784700	8572300	112290	0	0
P32353	C-5 sterol desaturase	ERG3	446	42.73	18439000	7	7	7	20.8	20.8	20.8	19	17.423	0	P32353	C-5 sterol desaturase	8053300	1921000	304080	374090	0	7787100
P25635	Periodic tryptophan protein 2	PWP2	368	103.98	18422000	21	21	21	24.5	24.5	24.5	34	52.389	0	P25635	Periodic tryptophan protein 2	1752600	483870	15832000	354050	0	0
P37838	Nucleolar protein 4	NOP4	630	77.798	18324000	16	16	16	27.9	27.9	27.9	22	50.719	0	P37838	Nucleolar protein 4	0	0	17183000	1141200	0	0
Q04080	GPI transamidase component GPI17	GPI17	1226	60.813	18180000	9	9	9	21.2	21.2	21.2	10	60.722	0	Q04080	GPI transamidase component GPI17	0	0	0	18180000	0	0
P20424	Signal recognition particle subunit SRP54	SRP54	279	59.624	18134000	15	15	15	31.4	31.4	31.4	19	72.91	0	P20424	Signal recognition particle subunit SRP54	0	0	0	0	17883000	251160
Q05506;P38714	Arginine--tRNA ligase, cytoplasmic		1272	69.524	18047000	21	21	21	39.4	39.4	39.4	21	58.336	0	Q05506;P38714	Arginine--tRNA ligase, cytoplasmic	0	0	0	17893000	153570	0
P12683	3-hydroxy-3-methylglutaryl-coenzyme A reductase 1	HMG1	193	115.62	17954000	18	18	15	23.1	23.1	20	37	75.57	0	P12683	3-hydroxy-3-methylglutaryl-coenzyme A reductase 1	12324000	2133300	1834500	0	1662300	0
P38169	Kynurenine 3-monooxygenase	BNA4	656	52.399	17765000	14	14	14	39.6	39.6	39.6	16	70.206	0	P38169	Kynurenine 3-monooxygenase	0	0	0	0	79251	17686000
P08566	Pentafunctional AROM polypeptide;3-dehydroquinate synthase;3-phosphoshikimate 1-carboxyvinyltransferase;Shikimate kinase;3-dehydroquinate dehydratase;Shikimate dehydrogenase	ARO1	150	174.75	17588000	29	29	29	22	22	22	29	81.151	0	P08566	Pentafunctional AROM polypeptide;3-dehydroquinate synthase;3-phosphoshikimate 1-carboxyvinyltransferase;Shikimate kinase;3-dehydroquinate dehydratase;Shikimate dehydrogenase	0	17588000	0	0	0	0
P33750	Protein SOF1	SOF1	548	56.788	17539000	14	14	14	38.7	38.7	38.7	21	42.485	0	P33750	Protein SOF1	0	0	0	0	17366000	173130
P38875	GPI transamidase component GPI16	GPI16	739	68.771	17513000	11	11	11	24.6	24.6	24.6	15	30.565	0	P38875	GPI transamidase component GPI16	0	0	0	17513000	0	0
P27809	Glycolipid 2-alpha-mannosyltransferase	KRE2	390	51.386	17427000	13	13	13	38	38	38	20	50.807	0	P27809	Glycolipid 2-alpha-mannosyltransferase	325780	503200	0	2873200	13725000	0
P39107	Mannan polymerase complexes subunit MNN9	MNN9	785	45.954	17162000	8	8	8	33.7	33.7	33.7	14	38.722	0	P39107	Mannan polymerase complexes subunit MNN9	0	0	0	0	134070	17028000
P50108	Probable alpha-1,6-mannosyltransferase MNN10	MNN10	1013	46.747	17122000	13	13	13	40.7	40.7	40.7	15	69.841	0	P50108	Probable alpha-1,6-mannosyltransferase MNN10	0	0	0	0	0	17122000
P33297	26S protease regulatory subunit 6A	RPT5	531	48.255	17068000	19	19	19	50.2	50.2	50.2	25	88.731	0	P33297	26S protease regulatory subunit 6A	0	0	0	0	17068000	0
P05453	Eukaryotic peptide chain release factor GTP-binding subunit	SUP35	95	76.549	16965000	11	11	11	24.4	24.4	24.4	25	51.154	0	P05453	Eukaryotic peptide chain release factor GTP-binding subunit	0	0	5737800	11227000	0	0
P23291	Casein kinase I homolog 1	YCK1	317	61.714	16903000	12	10	10	30.5	26.6	26.6	17	79.907	0	P23291	Casein kinase I homolog 1	0	0	0	2335900	14463000	104230
P32906	Endoplasmic reticulum mannosyl-oligosaccharide 1,2-alpha-mannosidase	MNS1	527	63.057	16853000	12	12	12	23	23	23	12	43.544	0	P32906	Endoplasmic reticulum mannosyl-oligosaccharide 1,2-alpha-mannosidase	0	0	0	16853000	0	0
P36112	MICOS complex subunit MIC60	MIC60	607	61.081	16785000	18	18	18	44.3	44.3	44.3	22	104.49	0	P36112	MICOS complex subunit MIC60	0	0	0	0	16642000	143390
Q00055	Glycerol-3-phosphate dehydrogenase [NAD(+)] 1	GPD1	1144	42.868	16779000	9	9	9	34.5	34.5	34.5	12	59.76	0	Q00055	Glycerol-3-phosphate dehydrogenase [NAD(+)] 1	0	0	0	0	0	16779000
CON__Q04695;CON__Q9C075;CON__Q99PS0			29	48.105	16758000	20	12	4	47.7	32.9	10.9	34	47.926	0	CON__Q04695;CON__Q9C075;CON__Q99PS0		2356400	2105200	2616500	7132900	201240	2345900
P46672	tRNA-aminoacylation cofactor ARC1	ARC1	944	42.083	16726000	9	9	9	35.1	35.1	35.1	9	29.287	0	P46672	tRNA-aminoacylation cofactor ARC1	0	0	0	0	0	16726000
Q00711;P47052	Succinate dehydrogenase [ubiquinone] flavoprotein subunit, mitochondrial	SDH1	1148	70.229	16719000	12	12	12	28.6	28.6	28.6	15	62.474	0	Q00711;P47052	Succinate dehydrogenase [ubiquinone] flavoprotein subunit, mitochondrial	0	0	0	16594000	124360	0
P53941	U3 small nucleolar ribonucleoprotein protein IMP4	IMP4	1118	33.482	16598000	12	12	12	39.7	39.7	39.7	12	46.382	0	P53941	U3 small nucleolar ribonucleoprotein protein IMP4	0	0	0	0	0	16598000
P07284	Serine--tRNA ligase, cytoplasmic	SES1	134	53.309	16543000	16	16	16	43.5	43.5	43.5	19	74.634	0	P07284	Serine--tRNA ligase, cytoplasmic	0	0	0	0	15786000	757160
P22202	Heat shock protein SSA4	SSA4	305	69.65	16494000	20	8	4	32.9	15.7	8.6	17	24.374	0	P22202	Heat shock protein SSA4	4958600	4497800	3708100	2593200	398820	337080
P07806	Valine--tRNA ligase, mitochondrial	VAS1	140	125.77	16452000	21	21	21	21.7	21.7	21.7	25	51.199	0	P07806	Valine--tRNA ligase, mitochondrial	0	546120	15906000	0	0	0
Q04458	Fatty aldehyde dehydrogenase HFD1	HFD1	1243	59.978	16012000	11	11	11	25.2	25.2	25.2	15	111.55	0	Q04458	Fatty aldehyde dehydrogenase HFD1	0	0	0	0	16012000	0
P38250	Increased sodium tolerance protein 2	IST2	676	105.85	16000000	15	15	15	20.3	20.3	20.3	21	79.836	0	P38250	Increased sodium tolerance protein 2	14413000	1211300	209640	166410	0	0
P40564	DnaJ-like protein 1	DJP1	886	48.574	15972000	18	18	18	58.3	58.3	58.3	19	100.83	0	P40564	DnaJ-like protein 1	0	0	0	0	15972000	0
Q07878	Vacuolar protein sorting-associated protein 13	VPS13	1339	357.85	15723000	37	37	37	16.1	16.1	16.1	43	135.4	0	Q07878	Vacuolar protein sorting-associated protein 13	15723000	0	0	0	0	0
P46971	Dolichyl-phosphate-mannose--protein mannosyltransferase 4	PMT4	955	87.965	15699000	12	12	12	19.2	19.2	19.2	39	35.648	0	P46971	Dolichyl-phosphate-mannose--protein mannosyltransferase 4	6592500	2186000	1622300	1832400	3466200	0
Q06103	26S proteasome regulatory subunit RPN7	RPN7	1290	48.958	15492000	10	10	10	23.1	23.1	23.1	13	69.995	0	Q06103	26S proteasome regulatory subunit RPN7	0	0	0	0	215810	15276000
P39940	E3 ubiquitin-protein ligase RSP5	RSP5	810	91.815	15387000	17	17	17	27.4	27.4	27.4	20	51.963	0	P39940	E3 ubiquitin-protein ligase RSP5	0	0	14363000	1024100	0	0
P38688	Signal recognition particle subunit SRP72	SRP72	698	73.54	15376000	12	12	12	21.7	21.7	21.7	13	86.787	0	P38688	Signal recognition particle subunit SRP72	0	0	0	15376000	0	0
P41338	Acetyl-CoA acetyltransferase	ERG10	901	41.728	15231000	12	12	12	40.7	40.7	40.7	16	123.71	0	P41338	Acetyl-CoA acetyltransferase	0	0	0	0	0	15231000
Q02892	Nucleolar GTP-binding protein 1	NOG1	1183	74.409	15151000	14	14	14	28	28	28	17	66.458	0	Q02892	Nucleolar GTP-binding protein 1	0	0	0	14966000	0	184200
P23642	Mannan polymerase I complex VAN1 subunit	VAN1	322	61.091	15066000	10	10	9	24.9	24.9	23.2	12	79.495	0	P23642	Mannan polymerase I complex VAN1 subunit	0	0	0	15066000	0	0
P38604	Lanosterol synthase	ERG7	691	83.436	15003000	11	11	11	18.9	18.9	18.9	12	72.247	0	P38604	Lanosterol synthase	0	0	0	15003000	0	0
P32901	Peptide transporter PTR2	PTR2	525	68.043	14989000	6	6	6	12.5	12.5	12.5	20	29.397	0	P32901	Peptide transporter PTR2	8429200	2274300	183920	2802700	1298400	0
Q12746	Plasma membrane-associated coenzyme Q6 reductase PGA3	PGA3	1444	35.287	14959000	10	10	10	42.9	42.9	42.9	10	71.969	0	Q12746	Plasma membrane-associated coenzyme Q6 reductase PGA3	0	0	0	0	0	14959000
P32386;P38735	ATP-dependent bile acid permease	YBT1	455	189.16	14899000	22	22	22	15.8	15.8	15.8	45	74.464	0	P32386;P38735	ATP-dependent bile acid permease	8984600	2622600	1043400	2042300	206300	0
Q06385	Vacuolar protein sorting-associated protein 74	VPS74	1303	39.286	14895000	8	8	8	36.8	36.8	36.8	11	79.814	0	Q06385	Vacuolar protein sorting-associated protein 74	0	0	0	0	0	14895000
P38219	Obg-like ATPase 1	OLA1	667	44.174	14665000	11	11	11	33.2	33.2	33.2	12	36.443	0	P38219	Obg-like ATPase 1	0	0	0	0	0	14665000
P27614	Carboxypeptidase S	CPS1	385	64.596	14582000	15	15	15	32.6	32.6	32.6	18	71.663	0	P27614	Carboxypeptidase S	0	0	0	14582000	0	0
P15565	tRNA (guanine(26)-N(2))-dimethyltransferase, mitochondrial	TRM1	225	64.091	14481000	15	15	15	31.8	31.8	31.8	19	81.409	0	P15565	tRNA (guanine(26)-N(2))-dimethyltransferase, mitochondrial	0	0	0	755960	13725000	0
Q03653	Protein EFR3	EFR3	1207	89.19	14478000	15	15	15	24.7	24.7	24.7	18	115.89	0	Q03653	Protein EFR3	0	0	0	14331000	146610	0
P32497	Eukaryotic translation initiation factor 3 subunit C	NIP1	475	93.203	14392000	16	16	16	25.5	25.5	25.5	22	40.382	0	P32497	Eukaryotic translation initiation factor 3 subunit C	0	0	12538000	1853600	0	0
P53879	GTP-binding protein RHO5	RHO5	1107	36.818	14390000	9	9	9	31.4	31.4	31.4	11	38.114	0	P53879	GTP-binding protein RHO5	0	0	0	0	0	14390000
CON__Q32MB2;CON__Q7RTS7;CON__Q3SY84			33	58.923	14187000	5	1	0	7	2.2	0	13	49.937	0	CON__Q32MB2;CON__Q7RTS7;CON__Q3SY84		1321700	1939100	1171400	3322000	1292400	5140800
P13663	Aspartate-semialdehyde dehydrogenase	HOM2	207	39.543	14179000	10	10	10	34	34	34	10	62.791	0	P13663	Aspartate-semialdehyde dehydrogenase	0	0	0	0	0	14179000
P42838	Alkylphosphocholine resistance protein LEM3	LEM3	915	47.437	14160000	7	7	7	17.1	17.1	17.1	10	62.066	0	P42838	Alkylphosphocholine resistance protein LEM3	0	0	0	3932700	10227000	0
P53912	Uncharacterized protein YNL134C		1111	41.164	14130000	10	10	9	36.4	36.4	34.6	11	31.803	0	P53912	Uncharacterized protein YNL134C	0	0	0	0	0	14130000
P32794	ATPase family gene 2 protein	AFG2	509	84.747	14107000	17	17	17	31.4	31.4	31.4	20	65.946	0	P32794	ATPase family gene 2 protein	0	0	0	14107000	0	0
P32471	Elongation factor 1-beta	EFB1	467	22.627	14056000	3	3	3	17.5	17.5	17.5	3	6.2115	0	P32471	Elongation factor 1-beta	0	0	0	0	0	14056000
P25303	DnaJ-related protein SCJ1	SCJ1	336	41.543	13952000	8	8	8	23.1	23.1	23.1	9	114.05	0	P25303	DnaJ-related protein SCJ1	0	0	0	0	0	13952000
Q03655	Probable 1,3-beta-glucanosyltransferase GAS3	GAS3	1208	56.793	13899000	11	11	11	29.8	29.8	29.8	18	108.4	0	Q03655	Probable 1,3-beta-glucanosyltransferase GAS3	2843500	10556000	500230	0	0	0
P08539	Guanine nucleotide-binding protein alpha-1 subunit	GPA1	149	54.075	13895000	12	12	12	35	35	35	19	121.54	0	P08539	Guanine nucleotide-binding protein alpha-1 subunit	0	0	0	0	11713000	2181900
P25358	Elongation of fatty acids protein 2	ELO2	342	40.002	13883000	4	4	4	15	15	15	14	48.728	0	P25358	Elongation of fatty acids protein 2	11346000	1861400	554530	121270	0	0
P33302	Pleiotropic ABC efflux transporter of multiple drugs	PDR5	534	170.44	13739000	17	17	11	14.8	14.8	10.3	29	45.872	0	P33302	Pleiotropic ABC efflux transporter of multiple drugs	6934900	4053600	0	0	1823800	927150
P07703	DNA-directed RNA polymerases I and III subunit RPAC1	RPC40	139	37.686	13727000	11	11	11	38.8	38.8	38.8	13	101.79	0	P07703	DNA-directed RNA polymerases I and III subunit RPAC1	0	0	0	0	0	13727000
Q12377	26S proteasome regulatory subunit RPN6	RPN6	1420	49.8	13721000	10	10	10	29	29	29	16	38.674	0	Q12377	26S proteasome regulatory subunit RPN6	0	0	0	0	3588500	10132000
Q06689	Cell membrane protein YLR413W	YLR413W	1320	72.697	13659000	9	9	9	16.1	16.1	16.1	14	25.676	0	Q06689	Cell membrane protein YLR413W	11909000	1489500	259900	0	0	0
Q03823	Uncharacterized protein YMR160W		1217	95.105	13598000	13	13	13	19.4	19.4	19.4	21	66.556	0	Q03823	Uncharacterized protein YMR160W	0	0	11317000	2281100	0	0
P37303	Low specificity L-threonine aldolase	GLY1	628	42.815	13509000	8	8	8	30.5	30.5	30.5	11	32.16	0	P37303	Low specificity L-threonine aldolase	0	0	0	0	0	13509000
P14907	Nucleoporin NSP1	NSP1	218	86.483	13492000	13	13	13	30.4	30.4	30.4	15	34.226	0	P14907	Nucleoporin NSP1	0	0	12432000	1060300	0	0
P05374	Phosphatidylethanolamine N-methyltransferase	CHO2	94	101.2	13456000	13	13	13	20.1	20.1	20.1	25	50.272	0	P05374	Phosphatidylethanolamine N-methyltransferase	11458000	1211500	491780	294530	0	0
P32795	Mitochondrial inner membrane i-AAA protease supercomplex subunit YME1	YME1	510	81.771	13435000	12	12	12	22.5	22.5	22.5	12	61.4	0	P32795	Mitochondrial inner membrane i-AAA protease supercomplex subunit YME1	0	0	0	13435000	0	0
P29952	Mannose-6-phosphate isomerase	PMI40	413	48.188	13420000	8	8	8	24.9	24.9	24.9	12	28.847	0	P29952	Mannose-6-phosphate isomerase	0	0	1954900	3598100	3405300	4461600
P53326	Uncharacterized protein YGR266W	YGR266W	1079	81.19	13385000	15	15	15	30.1	30.1	30.1	17	43.767	0	P53326	Uncharacterized protein YGR266W	0	0	0	13385000	0	0
P28625	Protein YIM1	YIM1	398	41.676	13284000	6	6	6	22.7	22.7	22.7	8	24.133	0	P28625	Protein YIM1	0	0	0	0	0	13284000
P39076	T-complex protein 1 subunit beta	CCT2	778	57.203	13283000	15	15	15	38.5	38.5	38.5	17	109.85	0	P39076	T-complex protein 1 subunit beta	0	0	0	0	13283000	0
P32481	Eukaryotic translation initiation factor 2 subunit gamma	GCD11	472	57.865	13261000	12	12	12	29.8	29.8	29.8	21	44.884	0	P32481	Eukaryotic translation initiation factor 2 subunit gamma	0	0	0	4890600	8369900	0
P48231	Tricalbin-2	TCB2	992	132.51	13190000	17	15	15	16.3	15.2	15.2	25	36.295	0	P48231	Tricalbin-2	372880	8027600	4789200	0	0	0
P32486;P33336	Beta-glucan synthesis-associated protein KRE6	KRE6	473	80.122	13163000	7	7	7	16.7	16.7	16.7	12	39.095	0	P32486;P33336	Beta-glucan synthesis-associated protein KRE6	0	0	8964100	4198900	0	0
P11655	Guanine nucleotide-exchange factor SEC12	SEC12	185	51.607	13149000	9	9	9	26.8	26.8	26.8	17	85.105	0	P11655	Guanine nucleotide-exchange factor SEC12	0	0	0	9418100	3730600	0
P15624	Phenylalanine--tRNA ligase beta subunit	FRS1	226	67.423	13135000	14	14	14	29.7	29.7	29.7	17	47.153	0	P15624	Phenylalanine--tRNA ligase beta subunit	0	0	0	12966000	169470	0
P32419	Malate dehydrogenase, peroxisomal	MDH3	456	37.186	13046000	12	12	12	43.1	43.1	43.1	14	38.143	0	P32419	Malate dehydrogenase, peroxisomal	0	0	0	0	0	13046000
Q06493	LETM1 domain-containing protein YLH47, mitochondrial	YLH47	1307	52.174	12947000	10	10	10	31.9	31.9	31.9	14	59.243	0	Q06493	LETM1 domain-containing protein YLH47, mitochondrial	0	0	0	0	11694000	1253100
P32191	Glycerol-3-phosphate dehydrogenase, mitochondrial	GUT2	432	72.388	12856000	14	14	14	26	26	26	15	35.594	0	P32191	Glycerol-3-phosphate dehydrogenase, mitochondrial	0	0	0	12856000	0	0
P10823	Guanine nucleotide-binding protein alpha-2 subunit	GPA2	177	50.447	12675000	12	12	12	36.3	36.3	36.3	21	40.222	0	P10823	Guanine nucleotide-binding protein alpha-2 subunit	0	0	0	0	7208400	5466200
P39744	Nucleolar complex protein 2	NOC2	805	81.658	12566000	19	19	19	26.2	26.2	26.2	24	47.778	0	P39744	Nucleolar complex protein 2	0	0	2391500	10174000	0	0
P38625	GMP synthase [glutamine-hydrolyzing]	GUA1	692	58.482	12497000	15	15	15	35	35	35	16	94.537	0	P38625	GMP synthase [glutamine-hydrolyzing]	0	0	0	0	12497000	0
P38756	tRNA threonylcarbamoyladenosine dehydratase 1	TCD1	711	48.883	12424000	9	9	9	26.3	26.3	26.3	13	36.252	0	P38756	tRNA threonylcarbamoyladenosine dehydratase 1	0	0	0	0	0	12424000
P39727	ER-derived vesicles protein ERV46	ERV46	801	46.235	12350000	9	9	9	29.2	29.2	29.2	13	40.325	0	P39727	ER-derived vesicles protein ERV46	0	0	0	0	1460600	10889000
P34237	Protein CASP	COY1	563	77.513	12311000	15	15	15	25.8	25.8	25.8	16	162.56	0	P34237	Protein CASP	0	0	0	12311000	0	0
Q08960	S-adenosyl-L-methionine-dependent tRNA 4-demethylwyosine synthase	TYW1	1376	89.859	12264000	11	11	11	14.6	14.6	14.6	24	48.784	0	Q08960	S-adenosyl-L-methionine-dependent tRNA 4-demethylwyosine synthase	0	93066	6207000	5964200	0	0
P47124	Putative glycosyltransferase HOC1	HOC1	982	46.296	12248000	12	12	12	34.8	34.8	34.8	12	65.667	0	P47124	Putative glycosyltransferase HOC1	0	0	0	0	0	12248000
P26637	Leucine--tRNA ligase, cytoplasmic	CDC60	378	124.14	12203000	16	16	16	20.1	20.1	20.1	19	82.503	0	P26637	Leucine--tRNA ligase, cytoplasmic	0	11862000	340890	0	0	0
P41810	Coatomer subunit beta	SEC26	906	109.02	12170000	19	19	19	24.7	24.7	24.7	23	86.573	0	P41810	Coatomer subunit beta	0	0	12066000	104260	0	0
P32861	UTP--glucose-1-phosphate uridylyltransferase	UGP1	520	55.987	12119000	13	13	13	35.7	35.7	35.7	15	69.622	0	P32861	UTP--glucose-1-phosphate uridylyltransferase	0	0	0	0	12119000	0
P53622	Coatomer subunit alpha	COP1	1087	135.61	12093000	15	15	15	16.9	16.9	16.9	27	53.399	0	P53622	Coatomer subunit alpha	7429800	4445100	0	217920	0	0
P38972	Phosphoribosylformylglycinamidine synthase	ADE6	758	148.9	12014000	21	21	21	18.3	18.3	18.3	26	119.09	0	P38972	Phosphoribosylformylglycinamidine synthase	0	11552000	461200	0	0	0
P33330	Phosphoserine aminotransferase	SER1	540	43.415	12006000	11	11	11	40.5	40.5	40.5	12	26.477	0	P33330	Phosphoserine aminotransferase	0	0	0	0	0	12006000
P53549	26S protease subunit RPT4	RPT4	1085	49.408	12002000	11	9	9	32	27.7	27.7	13	28.268	0	P53549	26S protease subunit RPT4	0	0	0	0	11871000	130540
Q12518	Epsin-1	ENT1	1436	52.351	11995000	12	10	10	31.7	27.1	27.1	14	103.38	0	Q12518	Epsin-1	0	0	0	0	11995000	0
Q02201	Oxysterol-binding protein homolog 6	OSH6	1167	51.587	11873000	14	14	12	44.4	44.4	40.4	18	56.215	0	Q02201	Oxysterol-binding protein homolog 6	0	0	0	0	9823600	2048900
P47054	Nucleoporin NUP192	NUP192	967	191.53	11828000	18	18	18	13.4	13.4	13.4	18	64.736	0	P47054	Nucleoporin NUP192	0	11828000	0	0	0	0
Q07716	Altered inheritance of mitochondria protein 6	AIM6	1330	44.382	11820000	9	9	9	35.1	35.1	35.1	11	29.471	0	Q07716	Altered inheritance of mitochondria protein 6	0	0	0	0	0	11820000
P27692	Transcription elongation factor SPT5	SPT5	387	115.65	11779000	21	21	21	24.8	24.8	24.8	23	63.329	0	P27692	Transcription elongation factor SPT5	0	10684000	1095000	0	0	0
P39743	Reduced viability upon starvation protein 167	RVS167	804	52.774	11717000	10	10	10	30.1	30.1	30.1	14	53.403	0	P39743	Reduced viability upon starvation protein 167	0	0	0	0	11717000	0
P40362	U3 small nucleolar RNA-associated protein 18	UTP18	863	66.423	11608000	7	7	7	18.7	18.7	18.7	8	43.693	0	P40362	U3 small nucleolar RNA-associated protein 18	0	0	0	11608000	0	0
D6VTK4	Pheromone alpha factor receptor	STE2	50	47.848	11599000	6	6	6	17.4	17.4	17.4	13	23.672	0	D6VTK4	Pheromone alpha factor receptor	9080800	2054600	235040	228720	0	0
P15625	Phenylalanine--tRNA ligase alpha subunit	FRS2	227	57.511	11594000	15	15	15	35.6	35.6	35.6	17	80.638	0	P15625	Phenylalanine--tRNA ligase alpha subunit	0	0	0	0	11594000	0
P40495	Homoisocitrate dehydrogenase, mitochondrial	LYS12	876	40.068	11589000	13	13	13	41.2	41.2	41.2	15	39.757	0	P40495	Homoisocitrate dehydrogenase, mitochondrial	0	0	0	0	0	11589000
P47075	Vacuolar transporter chaperone 4	VTC4	971	83.154	11447000	13	13	13	21.1	21.1	21.1	21	30.004	0	P47075	Vacuolar transporter chaperone 4	0	0	3718700	7728400	0	0
P18900	Hexaprenyl pyrophosphate synthase, mitochondrial	COQ1	265	52.589	11434000	15	15	15	33.2	33.2	33.2	15	75.762	0	P18900	Hexaprenyl pyrophosphate synthase, mitochondrial	0	0	0	0	11434000	0
CON__Q3SX09;CON__P02070			35	22.06	11415000	6	6	6	39.8	39.8	39.8	17	32.073	0	CON__Q3SX09;CON__P02070		5362200	2787000	3114300	0	151650	0
Q04651	ER-derived vesicles protein ERV41	ERV41	1248	40.705	11390000	8	8	8	22.7	22.7	22.7	8	28.857	0	Q04651	ER-derived vesicles protein ERV41	0	0	0	0	0	11390000
P38993	Iron transport multicopper oxidase FET3	FET3	761	72.388	11386000	5	5	5	10.8	10.8	10.8	10	23.248	0	P38993	Iron transport multicopper oxidase FET3	393570	2026500	8965500	0	0	0
Q06833	Uncharacterized PH domain-containing protein YPR091C	YPR091C	1324	87.323	11289000	18	18	18	30.8	30.8	30.8	28	47.134	0	Q06833	Uncharacterized PH domain-containing protein YPR091C	4148200	0	7140700	0	0	0
P53297	PAB1-binding protein 1	PBP1	1071	78.78	11264000	14	14	14	27	27	27	22	114.56	0	P53297	PAB1-binding protein 1	0	0	3755000	7206000	302640	0
P40217	Eukaryotic translation initiation factor 3 subunit I	TIF34	850	38.755	11178000	10	10	10	45.5	45.5	45.5	11	46.7	0	P40217	Eukaryotic translation initiation factor 3 subunit I	0	0	0	0	0	11178000
P53337	ER-derived vesicles protein ERV29	ERV29	1082	35.012	11131000	6	6	6	22.9	22.9	22.9	14	29.317	0	P53337	ER-derived vesicles protein ERV29	5780900	2356200	967340	992910	492510	540780
Q05050	Eisosome protein 1	EIS1	1268	93.344	11043000	18	18	18	27.6	27.6	27.6	19	65.05	0	Q05050	Eisosome protein 1	0	0	10841000	202360	0	0
P49090	Asparagine synthetase [glutamine-hydrolyzing] 2	ASN2	1002	64.592	11039000	11	11	7	32	32	20.8	17	62.065	0	P49090	Asparagine synthetase [glutamine-hydrolyzing] 2	0	0	0	8969400	2069200	0
P40471	NADPH-dependent 1-acyldihydroxyacetone phosphate reductase	AYR1	870	32.8	10995000	8	8	8	38	38	38	8	97.846	0	P40471	NADPH-dependent 1-acyldihydroxyacetone phosphate reductase	0	0	0	0	0	10995000
P36101	tRNA threonylcarbamoyladenosine dehydratase 2	TCD2	606	50.265	10971000	11	11	11	34.9	34.9	34.9	19	57.626	0	P36101	tRNA threonylcarbamoyladenosine dehydratase 2	0	0	0	0	7657300	3314200
P39013	Actin cytoskeleton-regulatory complex protein END3	END3	776	40.297	10968000	7	7	7	24.9	24.9	24.9	10	94.753	0	P39013	Actin cytoskeleton-regulatory complex protein END3	0	0	0	0	0	10968000
P21264	Phosphoribosylaminoimidazole carboxylase	ADE2	288	62.339	10916000	13	13	13	27	27	27	22	74.284	0	P21264	Phosphoribosylaminoimidazole carboxylase	0	0	0	5886500	5029200	0
P53296	Alcohol O-acetyltransferase 2	ATF2	1070	61.897	10870000	11	11	11	25.8	25.8	25.8	12	50.737	0	P53296	Alcohol O-acetyltransferase 2	0	0	0	0	10870000	0
P32377	Diphosphomevalonate decarboxylase	MVD1	452	44.115	10843000	9	9	9	40.7	40.7	40.7	11	63.484	0	P32377	Diphosphomevalonate decarboxylase	0	0	0	0	0	10843000
P43585	Vacuolar transporter chaperone 2	VTC2	930	95.44	10808000	15	15	14	20.4	20.4	19.3	19	46.903	0	P43585	Vacuolar transporter chaperone 2	0	0	9780600	1027500	0	0
P39109	Metal resistance protein YCF1	YCF1	786	171.11	10785000	12	12	12	10.4	10.4	10.4	24	45.145	0	P39109	Metal resistance protein YCF1	4159100	2539100	4086500	0	0	0
P38225	Very long-chain fatty acid transport protein	FAT1	669	77.14	10774000	13	13	13	26.8	26.8	26.8	19	40.969	0	P38225	Very long-chain fatty acid transport protein	2476700	0	0	8297000	0	0
P36016	Heat shock protein 70 homolog LHS1	LHS1	592	99.57	10770000	12	12	12	16.1	16.1	16.1	15	71.702	0	P36016	Heat shock protein 70 homolog LHS1	0	0	10770000	0	0	0
Q04958	Lysophospholipase NTE1	NTE1	1264	187.13	10744000	20	20	20	15.4	15.4	15.4	38	84.514	0	Q04958	Lysophospholipase NTE1	5495600	4304400	943440	0	0	0
P36049	rRNA-processing protein EBP2	EBP2	597	49.734	10728000	9	9	9	19.9	19.9	19.9	12	52.231	0	P36049	rRNA-processing protein EBP2	0	0	0	10728000	0	0
P38221	Phosphatidate cytidylyltransferase	CDS1	668	51.822	10714000	7	7	7	15.5	15.5	15.5	16	12.685	0	P38221	Phosphatidate cytidylyltransferase	7496900	2133800	925930	0	0	157410
P22138	DNA-directed RNA polymerase I subunit RPA135	RPA135	302	135.74	10505000	17	17	17	19.6	19.6	19.6	24	72.544	0	P22138	DNA-directed RNA polymerase I subunit RPA135	0	9127900	1377100	0	0	0
Q12250	26S proteasome regulatory subunit RPN5	RPN5	1409	51.768	10482000	9	9	9	20.9	20.9	20.9	13	41.494	0	Q12250	26S proteasome regulatory subunit RPN5	0	0	0	0	2380100	8101900
P53090	Aromatic/aminoadipate aminotransferase 1	ARO8	1035	56.177	10465000	12	12	12	34.6	34.6	34.6	12	83.455	0	P53090	Aromatic/aminoadipate aminotransferase 1	0	0	0	0	10465000	0
P21375	Fumarate reductase 2	OSM1	291	55.051	10455000	12	12	12	28.3	28.3	28.3	13	67.896	0	P21375	Fumarate reductase 2	0	0	0	0	10455000	0
P47143	Adenosine kinase	ADO1	984	36.372	10445000	7	7	7	32.6	32.6	32.6	8	66.881	0	P47143	Adenosine kinase	0	0	0	0	0	10445000
P21954	Isocitrate dehydrogenase [NADP], mitochondrial	IDP1	295	48.19	10444000	9	9	7	28	28	22.4	14	73.152	0	P21954	Isocitrate dehydrogenase [NADP], mitochondrial	0	0	0	0	0	10444000
P09938	Ribonucleoside-diphosphate reductase small chain 1	RNR2	161	46.147	10444000	7	7	7	23.1	23.1	23.1	8	51.334	0	P09938	Ribonucleoside-diphosphate reductase small chain 1	0	0	0	0	235080	10209000
P01119	Ras-like protein 1	RAS1	71	34.346	10427000	11	11	11	44.7	44.7	44.7	13	74.954	0	P01119	Ras-like protein 1	0	0	0	0	0	10427000
P32599	Fimbrin	SAC6	493	71.772	10370000	14	14	14	32.4	32.4	32.4	20	174.74	0	P32599	Fimbrin	0	0	0	9651200	516120	202300
P13259	Choline-phosphate cytidylyltransferase	PCT1	205	49.406	10369000	7	7	7	23.1	23.1	23.1	9	23.514	0	P13259	Choline-phosphate cytidylyltransferase	0	0	0	0	9910500	458930
P38323	Mitochondrial clpX-like chaperone MCX1	MCX1	683	57.817	10314000	11	11	11	24.4	24.4	24.4	18	82.764	0	P38323	Mitochondrial clpX-like chaperone MCX1	0	0	0	7872500	1539700	902240
P20107	Zinc/cadmium resistance protein	ZRC1	278	48.344	10305000	3	3	3	12.2	12.2	12.2	8	27.314	0	P20107	Zinc/cadmium resistance protein	938040	789980	492780	1052400	1084100	5947800
P39685	Nucleoporin POM152	POM152	797	151.63	10285000	20	20	20	19.4	19.4	19.4	23	51.819	0	P39685	Nucleoporin POM152	0	10285000	0	0	0	0
P38825	Protein TOM71	TOM71	729	71.855	10255000	11	11	11	18.9	18.9	18.9	12	76.716	0	P38825	Protein TOM71	0	0	0	10255000	0	0
P38707	Asparagine--tRNA ligase, cytoplasmic	DED81	701	62.206	10235000	10	10	10	23.3	23.3	23.3	18	70.526	0	P38707	Asparagine--tRNA ligase, cytoplasmic	0	0	0	6565700	3669100	0
P25365	Putative guanine nucleotide-exchange factor SED4	SED4	345	114.08	10222000	11	11	11	13.2	13.2	13.2	12	55.861	0	P25365	Putative guanine nucleotide-exchange factor SED4	10222000	0	0	0	0	0
P38137	Peroxisomal-coenzyme A synthetase	PCS60	648	60.488	10152000	13	13	13	29.7	29.7	29.7	16	44.145	0	P38137	Peroxisomal-coenzyme A synthetase	0	0	0	0	10152000	0
P35178	Ribosomal RNA-processing protein 1	RRP1	572	33.202	9987000	8	8	8	32.7	32.7	32.7	10	23.634	0	P35178	Ribosomal RNA-processing protein 1	0	0	0	0	0	9987000
CON__P08727;CON__P19001			17	44.091	9925100	8	1	0	18.5	2.2	0	3	6.9258	0	CON__P08727;CON__P19001		4255500	2803400	2866300	0	0	0
Q06169	Peroxisomal membrane protein PEX30	PEX30	1296	59.461	9900800	11	11	11	29.3	29.3	29.3	20	102.52	0	Q06169	Peroxisomal membrane protein PEX30	0	0	0	4391600	5509200	0
P17555	Adenylyl cyclase-associated protein	SRV2	252	57.521	9899700	10	10	10	28.3	28.3	28.3	10	47.319	0	P17555	Adenylyl cyclase-associated protein	0	0	0	9899700	0	0
P04046	Amidophosphoribosyltransferase	ADE4	80	56.719	9895600	10	10	10	27.5	27.5	27.5	13	38.198	0	P04046	Amidophosphoribosyltransferase	773830	832170	649450	0	7640200	0
P29547	Elongation factor 1-gamma 1	CAM1	411	47.087	9695500	8	6	6	19	16.6	16.6	11	52.795	0	P29547	Elongation factor 1-gamma 1	0	0	0	0	5350000	4345500
P53860	Phosphatidylinositol transfer protein PDR16	PDR16	1103	40.713	9656600	10	10	10	36.2	36.2	36.2	10	27.79	0	P53860	Phosphatidylinositol transfer protein PDR16	0	0	0	0	0	9656600
P33891	Protein transport protein TIP20	TIP20	553	81.165	9586200	16	16	16	30.7	30.7	30.7	20	63.731	0	P33891	Protein transport protein TIP20	0	0	0	9586200	0	0
P41811	Coatomer subunit beta	SEC27	907	99.444	9576200	15	15	15	22.3	22.3	22.3	21	50.173	0	P41811	Coatomer subunit beta	1704800	459370	6978400	433620	0	0
P02829	ATP-dependent molecular chaperone HSP82	HSP82	77	81.405	9563200	36	6	6	51.6	12	12	11	103.81	0	P02829	ATP-dependent molecular chaperone HSP82	0	0	2449300	7045200	0	68736
Q06142	Importin subunit beta-1	KAP95	1293	94.775	9517700	11	11	11	18.7	18.7	18.7	16	43.618	0	Q06142	Importin subunit beta-1	0	0	2852100	6665600	0	0
Q12443	Reticulon-like protein 2	RTN2	1425	44.358	9490500	10	10	10	30	30	30	11	34.477	0	Q12443	Reticulon-like protein 2	0	0	0	0	0	9490500
P40457	Protein MLP2	MLP2	867	195.14	9431800	2	2	2	1.1	1.1	1.1	2	2.7711	0.0023401	P40457	Protein MLP2	0	107810	9324000	0	0	0
P46673	Nucleoporin NUP85	NUP85	945	84.865	9349400	14	14	14	27.4	27.4	27.4	16	40.701	0	P46673	Nucleoporin NUP85	0	0	0	9349400	0	0
P10962	Protein MAK16	MAK16	179	35.695	9324100	4	4	4	15.7	15.7	15.7	6	25.324	0	P10962	Protein MAK16	0	0	0	0	0	9324100
P53206	Putative cysteine synthase	YGR012W	1056	42.8	9232800	9	9	9	25.2	25.2	25.2	12	58.682	0	P53206	Putative cysteine synthase	0	0	0	0	0	9232800
Q08723	26S proteasome regulatory subunit RPN8	RPN8	1367	38.312	9196900	11	11	11	41.7	41.7	41.7	12	61.288	0	Q08723	26S proteasome regulatory subunit RPN8	0	0	0	0	0	9196900
P48813	High-affinity glutamine permease	GNP1	998	73.597	9145100	6	6	6	10.7	10.7	10.7	15	18.593	0	P48813	High-affinity glutamine permease	5227500	389390	306770	0	3221500	0
Q12029	Probable mitochondrial transport protein FSF1	FSF1	1388	35.414	9123400	7	7	7	24.8	24.8	24.8	8	31.527	0	Q12029	Probable mitochondrial transport protein FSF1	0	0	0	0	0	9123400
P31412	V-type proton ATPase subunit C	VMA5	426	44.188	9091700	11	11	11	35.2	35.2	35.2	12	81.562	0	P31412	V-type proton ATPase subunit C	0	0	0	0	0	9091700
P07246	Alcohol dehydrogenase 3, mitochondrial	ADH3	122	40.369	9075800	11	9	9	34.1	26.7	26.7	11	25.412	0	P07246	Alcohol dehydrogenase 3, mitochondrial	0	0	0	0	0	9075800
P17709	Glucokinase-1	GLK1	255	55.377	9006000	8	8	8	22.2	22.2	22.2	11	32.379	0	P17709	Glucokinase-1	0	0	0	0	9006000	0
P31539	Heat shock protein 104	HSP104	427	102.03	8961600	17	17	17	20.9	20.9	20.9	17	60.954	0	P31539	Heat shock protein 104	0	0	8961600	0	0	0
P37292	Serine hydroxymethyltransferase, mitochondrial	SHM1	624	53.686	8897900	10	9	9	23.7	22.2	22.2	11	41.105	0	P37292	Serine hydroxymethyltransferase, mitochondrial	0	0	0	0	8897900	0
P13586	Calcium-transporting ATPase 1	PMR1	206	104.57	8896100	10	10	10	15.8	15.8	15.8	14	35.997	0	P13586	Calcium-transporting ATPase 1	517870	0	7743700	634450	0	0
P38932	Vacuolar protein sorting-associated protein 45	VPS45	752	67.017	8869200	15	15	15	37.1	37.1	37.1	20	50.529	0	P38932	Vacuolar protein sorting-associated protein 45	0	0	0	8652500	216710	0
P38138	Glucosidase 2 subunit alpha	ROT2	649	110.25	8832600	5	5	5	6.6	6.6	6.6	6	28.077	0	P38138	Glucosidase 2 subunit alpha	0	1764700	7067900	0	0	0
P40533	Protein TED1	TED1	883	54.897	8752900	7	7	7	16.9	16.9	16.9	10	12.185	0	P40533	Protein TED1	0	0	0	1375300	7377600	0
P32891	D-lactate dehydrogenase [cytochrome] 1, mitochondrial	DLD1	522	65.292	8747800	11	11	11	26.1	26.1	26.1	11	32.301	0	P32891	D-lactate dehydrogenase [cytochrome] 1, mitochondrial	0	0	0	0	8747800	0
Q06078	U3 small nucleolar RNA-associated protein 21	UTP21	1288	104.79	8747100	11	11	11	13.5	13.5	13.5	16	28.379	0	Q06078	U3 small nucleolar RNA-associated protein 21	7815700	783320	148060	0	0	0
Q02821	Importin subunit alpha	SRP1	1179	60.441	8659000	10	10	10	29.7	29.7	29.7	13	52.671	0	Q02821	Importin subunit alpha	0	0	0	7852600	806410	0
Q00764	Alpha,alpha-trehalose-phosphate synthase [UDP-forming] 56 kDa subunit	TPS1	1149	56.147	8644800	9	9	9	23.8	23.8	23.8	9	38.849	0	Q00764	Alpha,alpha-trehalose-phosphate synthase [UDP-forming] 56 kDa subunit	0	0	0	0	8644800	0
P36421	Tyrosine--tRNA ligase, cytoplasmic	TYS1	618	44.019	8621400	8	8	8	24.9	24.9	24.9	10	34.52	0	P36421	Tyrosine--tRNA ligase, cytoplasmic	0	0	0	0	0	8621400
P39015	Suppressor protein STM1	STM1	777	29.995	8503200	4	4	4	23.1	23.1	23.1	6	27.537	0	P39015	Suppressor protein STM1	0	0	0	0	0	8503200
P40012	Protoporphyrinogen oxidase	HEM14	827	59.702	8419500	11	11	11	24.9	24.9	24.9	13	48.314	0	P40012	Protoporphyrinogen oxidase	0	0	0	0	8419500	0
P38775	Putative uncharacterized protein YHR045W	YHR045W	714	62.691	8399200	6	6	6	17.7	17.7	17.7	6	55.94	0	P38775	Putative uncharacterized protein YHR045W	0	0	0	0	8399200	0
P28737	Protein MSP1	MSP1	399	40.343	8319200	9	9	8	28.7	28.7	26.8	10	43.501	0	P28737	Protein MSP1	0	0	0	0	0	8319200
P38139	Lipid droplet hydrolase 1	LDH1	650	43.286	8289100	7	7	7	26.1	26.1	26.1	8	58.431	0	P38139	Lipid droplet hydrolase 1	0	0	0	0	0	8289100
P40531	Protein GVP36	GVP36	882	36.697	8287100	8	8	8	33.1	33.1	33.1	9	43.844	0	P40531	Protein GVP36	0	0	0	0	0	8287100
P06105	Protein SCP160	SCP160	102	134.81	8285200	23	23	23	23.2	23.2	23.2	24	56.3	0	P06105	Protein SCP160	0	8285200	0	0	0	0
P14904	Vacuolar aminopeptidase 1	APE1	216	57.092	8252600	7	7	7	19.3	19.3	19.3	10	26.745	0	P14904	Vacuolar aminopeptidase 1	0	0	0	975400	7277200	0
P53049	Oligomycin resistance ATP-dependent permease YOR1	YOR1	1032	166.73	8246300	10	10	10	10.4	10.4	10.4	17	71.313	0	P53049	Oligomycin resistance ATP-dependent permease YOR1	3791300	4233500	109760	0	111800	0
P17064	Purine-cytosine permease FCY2	FCY2	248	58.217	8143200	7	7	7	14.3	14.3	14.3	13	15.249	0	P17064	Purine-cytosine permease FCY2	2599300	163970	525970	774110	408310	3671600
P43636	Alpha-1,3/1,6-mannosyltransferase ALG2	ALG2	940	58.046	8138200	10	10	10	27.8	27.8	27.8	14	37.687	0	P43636	Alpha-1,3/1,6-mannosyltransferase ALG2	127560	0	0	0	4003700	4006900
Q07478	ATP-dependent RNA helicase SUB2	SUB2	1327	50.294	8094900	10	10	10	31.6	31.6	31.6	10	43.375	0	Q07478	ATP-dependent RNA helicase SUB2	0	0	0	0	8094900	0
P04806	Hexokinase-1	HXK1	88	53.738	8035200	12	12	12	38.8	38.8	38.8	14	47.42	0	P04806	Hexokinase-1	0	0	0	0	8035200	0
P36161	Nucleoporin NUP133	NUP133	615	133.32	8017100	17	17	17	17.9	17.9	17.9	21	36.774	0	P36161	Nucleoporin NUP133	0	4187000	3830200	0	0	0
Q06631	Protein BFR2	BFR2	1315	61.202	8001800	11	11	11	32.4	32.4	32.4	12	54.845	0	Q06631	Protein BFR2	0	0	0	8001800	0	0
P38873	Target of rapamycin complex 1 subunit KOG1	KOG1	738	177.61	7958100	20	20	20	16.9	16.9	16.9	23	49.617	0	P38873	Target of rapamycin complex 1 subunit KOG1	0	7958100	0	0	0	0
P38998	Saccharopine dehydrogenase [NAD(+), L-lysine-forming]	LYS1	764	41.464	7890300	7	7	7	35.7	35.7	35.7	8	67.103	0	P38998	Saccharopine dehydrogenase [NAD(+), L-lysine-forming]	0	0	0	0	0	7890300
P00931	Tryptophan synthase	TRP5	68	76.625	7886700	12	12	12	26.2	26.2	26.2	14	76.896	0	P00931	Tryptophan synthase	0	0	0	7886700	0	0
P32449	Phospho-2-dehydro-3-deoxyheptonate aldolase, tyrosine-inhibited	ARO4	457	39.749	7877100	7	7	7	26.8	26.8	26.8	7	40.916	0	P32449	Phospho-2-dehydro-3-deoxyheptonate aldolase, tyrosine-inhibited	0	0	0	0	0	7877100
P40825	Alanine--tRNA ligase, mitochondrial	ALA1	888	109.93	7863200	14	14	14	16.4	16.4	16.4	15	31.815	0	P40825	Alanine--tRNA ligase, mitochondrial	0	0	7720600	142530	0	0
P38249	Eukaryotic translation initiation factor 3 subunit A	RPG1	675	110.34	7843400	15	15	15	20.3	20.3	20.3	18	62.313	0	P38249	Eukaryotic translation initiation factor 3 subunit A	0	0	7442800	234220	166430	0
Q05040	Factor arrest protein 8	FAR8	1267	59.3	7718600	10	10	10	29.3	29.3	29.3	14	51.901	0	Q05040	Factor arrest protein 8	0	0	0	1194100	6524500	0
P38791	Deoxyhypusine synthase	DYS1	719	42.892	7711400	10	10	10	32.8	32.8	32.8	10	30.984	0	P38791	Deoxyhypusine synthase	0	0	0	0	0	7711400
P31755	Initiation-specific alpha-1,6-mannosyltransferase	OCH1	429	55.155	7663000	7	7	7	17.7	17.7	17.7	7	70.658	0	P31755	Initiation-specific alpha-1,6-mannosyltransferase	0	0	0	0	7663000	0
Q04228	UBX domain-containing protein 2	UBX2	1233	66.76	7650900	7	7	7	14.7	14.7	14.7	7	43.987	0	Q04228	UBX domain-containing protein 2	0	0	0	7650900	0	0
Q12063	Dehydrodolichyl diphosphate syntase complex subunit NUS1	NUS1	1390	42.557	7609000	8	8	8	25.6	25.6	25.6	9	56.781	0	Q12063	Dehydrodolichyl diphosphate syntase complex subunit NUS1	0	0	0	0	0	7609000
P53847	Protein transport protein DSL1	DSL1	1101	88.071	7600500	12	12	12	18.2	18.2	18.2	18	51.572	0	P53847	Protein transport protein DSL1	0	0	3165200	4435400	0	0
P24783	ATP-dependent RNA helicase DBP2	DBP2	328	60.999	7595100	14	13	13	27.8	25.8	25.8	14	43.997	0	P24783	ATP-dependent RNA helicase DBP2	0	0	0	182950	7412100	0
P39105	Lysophospholipase 1	PLB1	783	71.667	7496400	7	7	7	14.8	14.8	14.8	10	11.559	0	P39105	Lysophospholipase 1	7239200	0	257220	0	0	0
P53254	U3 small nucleolar RNA-associated protein 22	UTP22	1062	140.48	7496000	14	14	14	17.1	17.1	17.1	14	62.932	0	P53254	U3 small nucleolar RNA-associated protein 22	0	7496000	0	0	0	0
P25293	Nucleosome assembly protein	NAP1	334	47.884	7492300	10	10	10	40.5	40.5	40.5	9	124.42	0	P25293	Nucleosome assembly protein	0	0	0	0	7492300	0
P11412	Glucose-6-phosphate 1-dehydrogenase	ZWF1	182	57.521	7393000	10	10	10	29.1	29.1	29.1	12	57.52	0	P11412	Glucose-6-phosphate 1-dehydrogenase	0	0	0	0	7393000	0
P38079	Protein YRO2	YRO2	636	38.719	7390300	2	1	1	9.6	5.5	5.5	4	7.19	0	P38079	Protein YRO2	4615100	956170	0	0	0	1819000
P28274;P38627	CTP synthase 1	URA7	397	64.71	7321500	11	11	11	26.9	26.9	26.9	12	31.682	0	P28274;P38627	CTP synthase 1	0	0	0	7321500	0	0
P32502	Translation initiation factor eIF-2B subunit beta	GCD7	479	42.569	7312200	7	7	7	27.8	27.8	27.8	7	25.494	0	P32502	Translation initiation factor eIF-2B subunit beta	0	0	0	0	0	7312200
P08466	Mitochondrial nuclease	NUC1	146	37.11	7308700	6	6	6	29.5	29.5	29.5	6	54.162	0	P08466	Mitochondrial nuclease	0	0	0	0	0	7308700
P35844	Protein KES1	KES1	585	49.491	7289400	11	11	11	27.9	27.9	27.9	16	36.622	0	P35844	Protein KES1	0	0	0	0	1731300	5558000
P53011	Nucleoporin SEH1	SEH1	1024	39.122	7275600	6	6	6	19.8	19.8	19.8	7	38.898	0	P53011	Nucleoporin SEH1	0	0	0	0	0	7275600
P15705	Heat shock protein STI1	STI1	229	66.264	7182500	9	9	9	15.8	15.8	15.8	9	33.248	0	P15705	Heat shock protein STI1	0	0	0	7182500	0	0
P37302	Aminopeptidase Y	APE3	627	60.109	7168900	7	7	7	23.1	23.1	23.1	13	29.025	0	P37302	Aminopeptidase Y	0	0	2442500	4726400	0	0
P38127	Mitochondrial carrier protein RIM2	RIM2	645	42.101	7156100	8	8	8	26.3	26.3	26.3	9	47.825	0	P38127	Mitochondrial carrier protein RIM2	0	0	0	0	0	7156100
P49723	Ribonucleoside-diphosphate reductase small chain 2	RNR4	1007	40.054	7146300	8	8	8	31.6	31.6	31.6	9	39.308	0	P49723	Ribonucleoside-diphosphate reductase small chain 2	0	0	0	0	0	7146300
P47127	Altered inheritance of mitochondria protein 24, mitochondrial	AIM24	983	44.427	7141400	9	9	9	34	34	34	11	26.723	0	P47127	Altered inheritance of mitochondria protein 24, mitochondrial	0	0	0	0	0	7141400
P35194	U3 small nucleolar RNA-associated protein 20	UTP20	576	287.48	7105900	25	25	25	12.1	12.1	12.1	24	53.062	0	P35194	U3 small nucleolar RNA-associated protein 20	7105900	0	0	0	0	0
P38891	Branched-chain-amino-acid aminotransferase, mitochondrial	BAT1	746	43.596	7042600	7	7	6	24.7	24.7	20.4	8	28.377	0	P38891	Branched-chain-amino-acid aminotransferase, mitochondrial	0	0	0	0	0	7042600
P40064	Nucleoporin NUP157	NUP157	837	156.65	7031700	13	13	13	13.9	13.9	13.9	17	28.6	0	P40064	Nucleoporin NUP157	5808800	1222800	0	0	0	0
P20447	ATP-dependent RNA helicase DBP3	DBP3	280	58.826	6993900	11	11	11	29.1	29.1	29.1	11	43.889	0	P20447	ATP-dependent RNA helicase DBP3	0	0	0	6993900	0	0
Q12680	Glutamate synthase [NADH]	GLT1	1439	238.1	6978400	18	18	18	10.9	10.9	10.9	18	37.606	0	Q12680	Glutamate synthase [NADH]	6647900	330470	0	0	0	0
Q06179	Protein FMP27, mitochondrial	FMP27	1298	303.48	6974400	17	17	17	8.3	8.3	8.3	20	66.136	0	Q06179	Protein FMP27, mitochondrial	6719900	0	254510	0	0	0
Q12675	Phospholipid-transporting ATPase DNF2	DNF2	1438	182.62	6974100	22	17	17	14.7	11.9	11.9	22	54.528	0	Q12675	Phospholipid-transporting ATPase DNF2	2706700	4267400	0	0	0	0
P40055	U3 small nucleolar RNA-associated protein 7	UTP7	835	62.316	6970300	10	10	10	21.5	21.5	21.5	12	18.223	0	P40055	U3 small nucleolar RNA-associated protein 7	0	0	0	5257600	1712600	0
P53691	Peptidyl-prolyl cis-trans isomerase CPR6	CPR6	1089	42.071	6959700	8	8	8	25.1	25.1	25.1	9	32.383	0	P53691	Peptidyl-prolyl cis-trans isomerase CPR6	0	0	0	0	0	6959700
Q03195	Translation initiation factor RLI1	RLI1	1193	68.34	6914500	9	9	9	19.7	19.7	19.7	7	40.859	0	Q03195	Translation initiation factor RLI1	0	0	0	6914500	0	0
P40958	Mitotic spindle checkpoint component MAD2	MAD2	893	22.284	6914000	1	1	1	10.7	10.7	10.7	1	1.8154	0.0091164	P40958	Mitotic spindle checkpoint component MAD2	0	0	0	6914000	0	0
P28777	Chorismate synthase	ARO2	400	40.838	6850200	9	9	9	32.4	32.4	32.4	9	25.607	0	P28777	Chorismate synthase	0	0	0	0	0	6850200
P00817	Inorganic pyrophosphatase	IPP1	62	32.315	6846000	7	7	7	39	39	39	9	39.829	0	P00817	Inorganic pyrophosphatase	0	0	0	0	0	6846000
P00815	Histidine biosynthesis trifunctional protein;Phosphoribosyl-AMP cyclohydrolase;Phosphoribosyl-ATP pyrophosphohydrolase;Histidinol dehydrogenase	HIS4	61	87.72	6833000	13	13	13	21.4	21.4	21.4	15	116.26	0	P00815	Histidine biosynthesis trifunctional protein;Phosphoribosyl-AMP cyclohydrolase;Phosphoribosyl-ATP pyrophosphohydrolase;Histidinol dehydrogenase	0	0	6833000	0	0	0
P39523	Uncharacterized protein YMR124W		789	105.56	6827800	3	3	3	4.3	4.3	4.3	5	3.693	0	P39523	Uncharacterized protein YMR124W	2976000	0	3851800	0	0	0
Q12220	U3 small nucleolar RNA-associated protein 12	DIP2	1405	106.34	6824300	14	14	14	20	20	20	20	44.423	0	Q12220	U3 small nucleolar RNA-associated protein 12	2902000	578280	3344000	0	0	0
P48837	Nucleoporin NUP57	NUP57	999	57.498	6734200	8	8	8	15.3	15.3	15.3	8	29.653	0	P48837	Nucleoporin NUP57	0	0	0	0	6734200	0
P27476	Nuclear localization sequence-binding protein	NSR1	383	44.535	6552900	9	9	9	24.9	24.9	24.9	10	26.477	0	P27476	Nuclear localization sequence-binding protein	0	0	0	5642000	910910	0
P40010	Nuclear GTP-binding protein NUG1	NUG1	825	57.708	6515900	7	7	7	20	20	20	9	21.12	0	P40010	Nuclear GTP-binding protein NUG1	0	0	0	6515900	0	0
P43616	Cys-Gly metallodipeptidase DUG1	DUG1	936	52.871	6503000	9	9	9	29.5	29.5	29.5	10	34.849	0	P43616	Cys-Gly metallodipeptidase DUG1	0	0	0	0	6503000	0
P53883	Nucleolar protein 13	NOP13	1108	45.609	6490800	11	11	11	27	27	27	13	38.334	0	P53883	Nucleolar protein 13	0	0	0	0	6490800	0
P36160	Ribosome biogenesis protein RPF2	RPF2	614	39.598	6438000	8	8	8	26.5	26.5	26.5	9	26.248	0	P36160	Ribosome biogenesis protein RPF2	0	0	0	0	0	6438000
P36114	Mitochondrial outer membrane protein YKR018C	YKR018C	608	81.753	6433400	10	10	10	18.9	18.9	18.9	12	54.203	0	P36114	Mitochondrial outer membrane protein YKR018C	0	0	151870	6281500	0	0
Q12136	Something about silencing protein 10	SAS10	1397	70.055	6401500	8	8	8	15.5	15.5	15.5	10	34.384	0	Q12136	Something about silencing protein 10	0	0	6401500	0	0	0
P39925	Mitochondrial respiratory chain complexes assembly protein AFG3	AFG3	806	84.543	6390700	9	9	7	13.1	13.1	10.6	11	34.612	0	P39925	Mitochondrial respiratory chain complexes assembly protein AFG3	0	0	736210	5527100	0	127440
P09734	Tubulin alpha-3 chain	TUB3	160	49.693	6383200	12	5	5	38.9	17.1	17.1	6	18.498	0	P09734	Tubulin alpha-3 chain	0	0	0	0	6383200	0
P27514	Low-affinity phosphate transporter PHO91	PHO91	384	99.489	6380900	8	8	8	11.9	11.9	11.9	7	29.174	0	P27514	Low-affinity phosphate transporter PHO91	0	0	0	6380900	0	0
P52593	Nucleoporin NUP188	NUP188	1018	188.57	6338900	14	14	14	10.5	10.5	10.5	14	29.229	0	P52593	Nucleoporin NUP188	0	6338900	0	0	0	0
P11491	Repressible alkaline phosphatase;Soluble alkaline phosphatase	PHO8	184	63.003	6289200	9	9	9	24.9	24.9	24.9	11	51.991	0	P11491	Repressible alkaline phosphatase;Soluble alkaline phosphatase	0	0	0	6289200	0	0
P41807	V-type proton ATPase subunit H	VMA13	905	54.415	6256800	12	12	12	32.8	32.8	32.8	12	31.192	0	P41807	V-type proton ATPase subunit H	0	0	0	0	5856200	400670
P39535	Low-affinity phosphate transporter PHO90	PHO90	793	97.53	6204200	8	8	6	9.4	9.4	7.4	9	20.893	0	P39535	Low-affinity phosphate transporter PHO90	0	0	234960	5969300	0	0
CON__P08729;CON__Q3KNV1;CON__Q9DCV7			18	51.417	6184200	13	10	8	28.4	23.7	19.4	18	26.78	0	CON__P08729;CON__Q3KNV1;CON__Q9DCV7		3476000	1059500	1648800	0	0	0
P33416	Heat shock protein 78, mitochondrial	HSP78	546	91.335	6169200	9	9	9	15	15	15	9	59.464	0	P33416	Heat shock protein 78, mitochondrial	0	0	1698000	4471200	0	0
P32843	Mitochondrial escape protein 2	YME2	516	96.687	6109200	11	11	11	16.1	16.1	16.1	13	32.582	0	P32843	Mitochondrial escape protein 2	0	0	6109200	0	0	0
P19414	Aconitate hydratase, mitochondrial	ACO1	271	85.367	6101600	8	8	8	12.5	12.5	12.5	10	37.408	0	P19414	Aconitate hydratase, mitochondrial	0	0	385250	5716300	0	0
Q03648	Uncharacterized protein YMR209C		1205	52.245	6091800	12	12	12	28.9	28.9	28.9	12	36.615	0	Q03648	Uncharacterized protein YMR209C	0	0	0	0	0	6091800
P36006	Myosin-3	MYO3	589	142.45	6059000	16	12	12	19.5	14.9	14.9	12	40.241	0	P36006	Myosin-3	0	4915600	1143400	0	0	0
CON__P05784			12	47.538	5958700	7	4	4	14.9	9.5	9.5	9	12.974	0	CON__P05784		2669200	2090900	1198500	0	0	0
P39522	Dihydroxy-acid dehydratase, mitochondrial	ILV3	788	62.86	5936300	13	13	13	28.9	28.9	28.9	18	46.03	0	P39522	Dihydroxy-acid dehydratase, mitochondrial	0	0	0	1582300	4354000	0
P39524	Probable phospholipid-transporting ATPase DRS2	DRS2	790	153.76	5865700	11	11	11	10.1	10.1	10.1	15	41.564	0	P39524	Probable phospholipid-transporting ATPase DRS2	1572900	4292800	0	0	0	0
Q08412	Ubiquitin-binding protein CUE5	CUE5	1360	46.869	5808900	9	9	9	30.7	30.7	30.7	9	33.363	0	Q08412	Ubiquitin-binding protein CUE5	0	0	0	5808900	0	0
P18851	Guanine nucleotide-binding protein subunit beta	STE4	264	46.581	5799700	6	6	6	19.6	19.6	19.6	10	110.03	0	P18851	Guanine nucleotide-binding protein subunit beta	0	0	0	0	1919100	3880600
Q12449	Hsp90 co-chaperone AHA1	AHA1	1427	39.435	5772800	5	5	5	19.4	19.4	19.4	5	12.967	0	Q12449	Hsp90 co-chaperone AHA1	0	0	0	0	0	5772800
P47083	U3 small nucleolar RNA-associated protein MPP10	MPP10	975	67.024	5746900	11	11	11	19.9	19.9	19.9	13	23.189	0	P47083	U3 small nucleolar RNA-associated protein MPP10	0	0	5581500	165450	0	0
P46992	Cell wall protein YJL171C		958	42.957	5728200	5	5	5	16.9	16.9	16.9	8	17.341	0	P46992	Cell wall protein YJL171C	0	214500	2844400	2669300	0	0
CON__Q3T052			38	101.51	5725200	7	7	7	8.6	8.6	8.6	14	31.441	0	CON__Q3T052		2238000	1868200	1619000	0	0	0
P28795	Peroxisomal biogenesis factor 3	PEX3	402	50.675	5704800	6	6	6	16.3	16.3	16.3	5	32.998	0	P28795	Peroxisomal biogenesis factor 3	0	0	0	0	0	5704800
P40986	Cell division control protein 1	CDC1	895	57.137	5698700	7	7	7	19.6	19.6	19.6	7	31.336	0	P40986	Cell division control protein 1	0	0	0	0	5698700	0
P21524;P21672	Ribonucleoside-diphosphate reductase large chain 1	RNR1	292	99.56	5603000	13	13	13	19.8	19.8	19.8	15	30.506	0	P21524;P21672	Ribonucleoside-diphosphate reductase large chain 1	0	0	5485000	118000	0	0
P12611	Growth regulation protein	WHI2	191	55.375	5590600	7	7	7	19.3	19.3	19.3	7	23.868	0	P12611	Growth regulation protein	0	0	0	0	5590600	0
Q06218	ATP-dependent RNA helicase DBP9	DBP9	1300	68.059	5555500	9	9	9	21.7	21.7	21.7	10	26.189	0	Q06218	ATP-dependent RNA helicase DBP9	0	0	0	5555500	0	0
Q08096	RNA 3-terminal phosphate cyclase-like protein	RCL1	1344	40.167	5540900	8	8	8	28.1	28.1	28.1	8	35.644	0	Q08096	RNA 3-terminal phosphate cyclase-like protein	0	0	0	0	0	5540900
P06106	Protein MET17;O-acetylhomoserine sulfhydrylase;O-acetylserine sulfhydrylase	MET17	103	48.671	5539700	7	7	7	22.3	22.3	22.3	10	29.244	0	P06106	Protein MET17;O-acetylhomoserine sulfhydrylase;O-acetylserine sulfhydrylase	0	0	0	0	4975700	564070
P47120	Deoxyhypusine hydroxylase	LIA1	980	36.164	5530700	9	9	9	41.8	41.8	41.8	9	29.418	0	P47120	Deoxyhypusine hydroxylase	0	0	0	0	0	5530700
P36090	Uncharacterized protein ANR2	ANR2	602	58.894	5518900	7	7	7	14.7	14.7	14.7	11	38.16	0	P36090	Uncharacterized protein ANR2	0	0	0	3407400	2111500	0
P32527	Zuotin	ZUO1	482	49.019	5516900	7	7	7	22.6	22.6	22.6	9	48.448	0	P32527	Zuotin	0	0	0	0	5516900	0
P38911	FK506-binding nuclear protein	FPR3	748	46.553	5515300	5	5	4	17	17	12.9	6	30.745	0	P38911	FK506-binding nuclear protein	0	0	0	5056800	458450	0
CON__Q5D862			42	248.07	5463800	4	4	4	3.8	3.8	3.8	13	11.432	0	CON__Q5D862		598970	528180	308380	938440	206020	2883800
Q07825	Putative Xaa-Pro aminopeptidase FRA1	FRA1	1336	84.923	5457300	7	7	7	13.1	13.1	13.1	9	37.913	0	Q07825	Putative Xaa-Pro aminopeptidase FRA1	0	0	456610	5000700	0	0
Q04767	Golgi apparatus membrane protein TVP18	TVP18	1253	18.693	5437300	3	3	3	24	24	24	7	11.55	0	Q04767	Golgi apparatus membrane protein TVP18	4292200	1145100	0	0	0	0
P19262	Dihydrolipoyllysine-residue succinyltransferase component of 2-oxoglutarate dehydrogenase complex, mitochondrial	KGD2	269	50.43	5390500	5	5	5	14.9	14.9	14.9	6	105.04	0	P19262	Dihydrolipoyllysine-residue succinyltransferase component of 2-oxoglutarate dehydrogenase complex, mitochondrial	0	0	0	0	5390500	0
P39106	Alpha-1,3-mannosyltransferase MNN1	MNN1	784	88.542	5382500	8	8	8	12.7	12.7	12.7	10	17.575	0	P39106	Alpha-1,3-mannosyltransferase MNN1	0	0	5382500	0	0	0
P53734	ATP-dependent RNA helicase DBP6	DBP6	1093	70.361	5373900	12	12	12	28.5	28.5	28.5	14	63.912	0	P53734	ATP-dependent RNA helicase DBP6	0	0	0	5373900	0	0
P32327;P11154	Pyruvate carboxylase 2;Pyruvate carboxylase 1	PYC2;PYC1	438	130.17	5362000	5	5	5	4.2	4.2	4.2	8	11.97	0	P32327;P11154	Pyruvate carboxylase 2;Pyruvate carboxylase 1	0	2642900	2719100	0	0	0
P36051	GPI ethanolamine phosphate transferase 1	MCD4	598	105.69	5361100	6	6	6	6.3	6.3	6.3	9	14.759	0	P36051	GPI ethanolamine phosphate transferase 1	2436200	2239500	456600	228810	0	0
P32629	Mannan polymerase II complex ANP1 subunit	ANP1	500	58.181	5347500	8	7	7	18	16.2	16.2	7	42.269	0	P32629	Mannan polymerase II complex ANP1 subunit	0	0	0	0	5347500	0
P32857	Membrane protein PTM1	PTM1	519	60.018	5322500	3	3	3	7.3	7.3	7.3	11	22.829	0	P32857	Membrane protein PTM1	1238000	225290	0	2549500	1309700	0
P47117	Actin-related protein 3	ARP3	979	49.569	5321000	10	10	10	31.2	31.2	31.2	10	26.563	0	P47117	Actin-related protein 3	0	0	0	0	5321000	0
P34241	Nucleolar pre-ribosomal-associated protein 1	URB1	564	203.28	5316100	14	14	14	10.4	10.4	10.4	14	55.922	0	P34241	Nucleolar pre-ribosomal-associated protein 1	0	5316100	0	0	0	0
P36091	Mannan endo-1,6-alpha-mannosidase DCW1	DCW1	603	49.565	5258400	2	2	2	5.8	5.8	5.8	3	14.826	0	P36091	Mannan endo-1,6-alpha-mannosidase DCW1	0	0	459770	4798600	0	0
CON__Q86YZ3			47	282.39	5242700	6	6	6	10.2	10.2	10.2	17	13.006	0	CON__Q86YZ3		1404200	817790	1002900	976780	0	1041000
P47031	Mitochondrial outer membrane protein IML2	IML2	962	82.535	5238400	9	9	9	15.2	15.2	15.2	11	34.416	0	P47031	Mitochondrial outer membrane protein IML2	0	0	0	5238400	0	0
P15424	ATP-dependent RNA helicase MSS116, mitochondrial	MSS116	223	76.268	5232600	8	8	8	13.9	13.9	13.9	10	25.466	0	P15424	ATP-dependent RNA helicase MSS116, mitochondrial	0	274600	0	4958000	0	0
Q02785	ATP-dependent permease PDR12	PDR12	1176	171.02	5205000	8	7	7	6.8	6.4	6.4	18	31.535	0	Q02785	ATP-dependent permease PDR12	1484500	2754100	0	195510	197900	573020
Q04869	Uncharacterized protein YMR315W		1257	38.215	5204600	6	6	6	23.5	23.5	23.5	6	51.758	0	Q04869	Uncharacterized protein YMR315W	0	0	0	0	0	5204600
P08004	Chitin synthase 1	CHS1	142	129.87	5180100	10	10	10	12.6	12.6	12.6	14	26.141	0	P08004	Chitin synthase 1	4406300	773840	0	0	0	0
P20967	2-oxoglutarate dehydrogenase, mitochondrial	KGD1	285	114.42	5157500	9	9	9	13.6	13.6	13.6	9	15.477	0	P20967	2-oxoglutarate dehydrogenase, mitochondrial	0	0	5157500	0	0	0
Q12363	Transcriptional modulator WTM1	WTM1	1418	48.382	5152000	7	7	7	24	24	24	9	24.458	0	Q12363	Transcriptional modulator WTM1	0	0	0	4394500	757470	0
P16661	Chitobiosyldiphosphodolichol beta-mannosyltransferase	ALG1	245	51.928	5136900	9	9	9	27.4	27.4	27.4	10	21.015	0	P16661	Chitobiosyldiphosphodolichol beta-mannosyltransferase	0	0	0	729360	0	4407600
P53008	Mannosyl-oligosaccharide glucosidase	CWH41	1023	96.506	5121000	10	10	10	14.9	14.9	14.9	10	22.175	0	P53008	Mannosyl-oligosaccharide glucosidase	0	0	5121000	0	0	0
P43590	Uncharacterized peptidase YFR006W	YFR006W	931	61.753	5118200	9	9	9	23.9	23.9	23.9	13	58.509	0	P43590	Uncharacterized peptidase YFR006W	0	0	0	0	5118200	0
P21304	Periodic tryptophan protein 1	PWP1	289	63.803	5115100	9	9	9	17.7	17.7	17.7	14	23.534	0	P21304	Periodic tryptophan protein 1	0	0	2994500	2120600	0	0
P05694	5-methyltetrahydropteroyltriglutamate--homocysteine methyltransferase	MET6	96	85.859	5110500	12	12	12	21.6	21.6	21.6	20	34.219	0	P05694	5-methyltetrahydropteroyltriglutamate--homocysteine methyltransferase	0	0	2190300	2920200	0	0
P40482	Protein transport protein SEC24	SEC24	872	103.63	5061200	10	10	10	15.6	15.6	15.6	11	38.765	0	P40482	Protein transport protein SEC24	0	0	5061200	0	0	0
P12385	Eukaryotic peptide chain release factor subunit 1	SUP45	190	49.005	5048100	9	9	9	24	24	24	10	48.158	0	P12385	Eukaryotic peptide chain release factor subunit 1	0	0	0	0	5048100	0
P40318	ERAD-associated E3 ubiquitin-protein ligase DOA10	SSM4	854	151.5	5009200	8	8	8	7.4	7.4	7.4	16	36.471	0	P40318	ERAD-associated E3 ubiquitin-protein ligase DOA10	3180400	1476900	351960	0	0	0
P53166	ATP-dependent RNA helicase MRH4, mitochondrial	MRH4	1051	63.057	4979400	10	10	10	23.9	23.9	23.9	10	30.343	0	P53166	ATP-dependent RNA helicase MRH4, mitochondrial	0	0	0	0	4979400	0
P34221	Protein phosphatase 2C homolog 3	PTC3	561	51.331	4969600	5	5	4	13.2	13.2	11.5	6	39.935	0	P34221	Protein phosphatase 2C homolog 3	0	0	0	0	4969600	0
Q12057	[PSI+] induction protein 2	PIN2	1389	32.083	4945600	5	5	5	25.5	25.5	25.5	5	20.985	0	Q12057	[PSI+] induction protein 2	0	0	0	0	0	4945600
P46950	Nitrosoguanidine resistance protein SNG1	SNG1	950	61.293	4934200	5	5	5	10.1	10.1	10.1	12	16.294	0	P46950	Nitrosoguanidine resistance protein SNG1	1937800	672610	379210	1944600	0	0
P40956	Protein GTS1	GTS1	892	44.406	4861100	5	5	5	22.5	22.5	22.5	5	48.51	0	P40956	Protein GTS1	0	0	0	0	0	4861100
P38115	D-arabinose dehydrogenase [NAD(P)+] heavy chain	ARA1	644	38.883	4857500	5	5	5	18	18	18	8	20.521	0	P38115	D-arabinose dehydrogenase [NAD(P)+] heavy chain	0	0	0	0	0	4857500
Q12329	Heat shock protein 42	HSP42	1414	42.816	4750800	6	6	6	21.1	21.1	21.1	8	15.357	0	Q12329	Heat shock protein 42	0	0	0	0	3958500	792250
Q08972	[NU+] prion formation protein 1	NEW1	1378	134.33	4748000	12	12	12	13.5	13.5	13.5	12	26.913	0	Q08972	[NU+] prion formation protein 1	0	4469900	278090	0	0	0
Q03558;P41816	NADPH dehydrogenase 2	OYE2	1203	45.01	4738000	5	5	5	17.8	17.8	17.8	6	24.604	0	Q03558;P41816	NADPH dehydrogenase 2	0	0	0	0	0	4738000
P32790	Actin cytoskeleton-regulatory complex protein SLA1	SLA1	505	135.74	4723600	9	9	9	8.9	8.9	8.9	10	15.497	0	P32790	Actin cytoskeleton-regulatory complex protein SLA1	0	4549300	174270	0	0	0
P32473	Pyruvate dehydrogenase E1 component subunit beta, mitochondrial	PDB1	468	40.053	4723400	6	6	6	21.9	21.9	21.9	6	16.441	0	P32473	Pyruvate dehydrogenase E1 component subunit beta, mitochondrial	0	0	0	0	0	4723400
P16550	Protein APA1;5,5-P-1,P-4-tetraphosphate phosphorylase;ADP-sulfurylase	APA1	240	36.465	4709500	6	6	6	28.7	28.7	28.7	6	10.505	0	P16550	Protein APA1;5,5-P-1,P-4-tetraphosphate phosphorylase;ADP-sulfurylase	0	0	0	0	0	4709500
P0CX14;P0CX15;P53819;P0CX20;P0CX21;P0CX22;P40434;P40889;P40105;O13559;Q3E7X8;Q99208;Q03099;Q07888;Q08995;Q7M4S9;P38900;P38721;Q3E7Y5;P38899;P43538;P43540;P38722;Q08993;O13556;Q3E7Y4	Y element ATP-dependent helicase protein 1 copy 3;Y element ATP-dependent helicase protein 1 copy 7;Y element ATP-dependent helicase protein 1 copy 6;Y element ATP-dependent helicase protein 1 copy 1;Y element ATP-dependent helicase protein 1 copy 5;Y element ATP-dependent helicase protein 1 copy 8;Y element ATP-dependent helicase YIL177C;Y element ATP-dependent helicase YJL225C;Y element ATP-dep…	YRF1-3;YRF1-7;YRF1-6;YRF1-1;YRF1-5;YRF1-8;YIL177C;YRF1-2;YRF1-4;YEL077C;YPR204W	166	211.11	4703500	11	11	11	9.2	9.2	9.2	18	30.077	0	P0CX14;P0CX15;P53819;P0CX20;P0CX21;P0CX22;P40434;P40889;P40105;O13559;Q3E7X8;Q99208;Q03099;Q07888;Q08995;Q7M4S9;P38900;P38721;Q3E7Y5;P38899;P43538;P43540;P38722;Q08993;O13556;Q3E7Y4	Y element ATP-dependent helicase protein 1 copy 3;Y element ATP-dependent helicase protein 1 copy 7;Y element ATP-dependent helicase protein 1 copy 6;Y element ATP-dependent helicase protein 1 copy 1;Y element ATP-dependent helicase protein 1 copy 5;Y element ATP-dependent helicase protein 1 copy 8;Y element ATP-dependent helicase YIL177C;Y element ATP-dependent helicase YJL225C;Y element ATP-dep…	3126800	969980	246350	360450	0	0
P36148	Glycerol-3-phosphate O-acyltransferase 2	GPT2	612	83.644	4689100	8	8	8	12.9	12.9	12.9	13	19.297	0	P36148	Glycerol-3-phosphate O-acyltransferase 2	534740	0	1394800	2759500	0	0
Q04867	Putative methyltransferase YMR310C		1256	35.852	4676400	8	8	8	30	30	30	8	14.125	0	Q04867	Putative methyltransferase YMR310C	0	0	0	0	0	4676400
P07560	Ras-related protein SEC4	SEC4	137	23.505	4639600	5	5	5	33	33	33	12	28.347	0	P07560	Ras-related protein SEC4	2158400	359620	465550	380250	173250	1102600
P32468	Cell division control protein 12	CDC12	465	46.667	4632600	8	8	8	24.1	24.1	24.1	11	22.065	0	P32468	Cell division control protein 12	0	0	0	0	1913700	2718900
P36013	NAD-dependent malic enzyme, mitochondrial	MAE1	591	74.386	4609300	9	9	9	22	22	22	10	26.74	0	P36013	NAD-dependent malic enzyme, mitochondrial	0	0	0	4609300	0	0
P53173	ER-derived vesicles protein ERV14	ERV14	1053	15.93	4604100	1	1	1	8	8	8	6	5.5518	0	P53173	ER-derived vesicles protein ERV14	1951800	864880	723680	397100	394610	272040
P25294	Protein SIS1	SIS1	335	37.59	4602700	7	7	7	24.1	24.1	24.1	7	20.15	0	P25294	Protein SIS1	0	0	0	0	0	4602700
P13188	Glutamine--tRNA ligase	GLN4	204	93.132	4592000	10	10	10	13.5	13.5	13.5	11	19.067	0	P13188	Glutamine--tRNA ligase	0	0	4334800	257250	0	0
P19358	S-adenosylmethionine synthase 2	SAM2	270	42.255	4584300	14	5	5	45.1	22.7	22.7	8	16.916	0	P19358	S-adenosylmethionine synthase 2	0	0	0	0	0	4584300
P11745	Ran GTPase-activating protein 1	RNA1	186	45.815	4533200	8	8	8	27.3	27.3	27.3	10	69.336	0	P11745	Ran GTPase-activating protein 1	0	0	0	0	4422300	110830
P06103	Eukaryotic translation initiation factor 3 subunit B	PRT1	101	88.328	4527000	8	8	8	12.9	12.9	12.9	11	17.146	0	P06103	Eukaryotic translation initiation factor 3 subunit B	0	0	4125400	401600	0	0
Q12333	Ferric/cupric reductase transmembrane component 7	FRE7	1415	70.905	4520100	5	5	5	11.5	11.5	11.5	12	26.727	0	Q12333	Ferric/cupric reductase transmembrane component 7	2536000	807730	0	154200	0	1022100
P16547	Mitochondrial outer membrane protein OM45	OM45	239	44.554	4496400	10	10	10	28	28	28	10	27.103	0	P16547	Mitochondrial outer membrane protein OM45	0	0	0	0	0	4496400
P53731	Actin-related protein 2/3 complex subunit 2	ARC35	1092	39.566	4493900	8	8	8	27.8	27.8	27.8	8	40.631	0	P53731	Actin-related protein 2/3 complex subunit 2	0	0	0	0	0	4493900
P05750	40S ribosomal protein S3	RPS3	97	26.502	4493700	6	6	6	31.2	31.2	31.2	8	18.071	0	P05750	40S ribosomal protein S3	0	0	0	0	196180	4297500
Q05812	Meiotic sister-chromatid recombination protein 3	MSC3	1281	80.529	4482100	8	8	8	15.7	15.7	15.7	11	21.326	0	Q05812	Meiotic sister-chromatid recombination protein 3	0	0	4045300	143600	293240	0
P33755	Nuclear protein localization protein 4	NPL4	550	65.781	4475700	9	9	9	25	25	25	10	22.425	0	P33755	Nuclear protein localization protein 4	0	0	0	4475700	0	0
Q01852	Mitochondrial import inner membrane translocase subunit TIM44	TIM44	1161	48.854	4442100	10	10	10	28.3	28.3	28.3	10	52.475	0	Q01852	Mitochondrial import inner membrane translocase subunit TIM44	0	0	0	0	0	4442100
P53336	Putative methyltransferase YGR283C	YGR283C	1081	38.546	4442100	5	5	5	18.5	18.5	18.5	6	19.58	0	P53336	Putative methyltransferase YGR283C	0	0	0	0	0	4442100
P40483	Putative zinc metalloproteinase YIL108W	YIL108W	873	77.413	4429000	6	6	6	13.2	13.2	13.2	6	21.588	0	P40483	Putative zinc metalloproteinase YIL108W	0	0	0	4429000	0	0
P32902	37S ribosomal protein MRP4, mitochondrial	MRP4	526	44.151	4411900	8	8	8	32.5	32.5	32.5	9	22.284	0	P32902	37S ribosomal protein MRP4, mitochondrial	0	0	0	0	0	4411900
Q08227	Phosphatidylinositol 4,5-bisphosphate 5-phosphatase INP54	INP54	1355	43.798	4410400	5	5	5	20.6	20.6	20.6	5	41.574	0	Q08227	Phosphatidylinositol 4,5-bisphosphate 5-phosphatase INP54	0	0	0	0	0	4410400
P39010	Palmitoyltransferase AKR1	AKR1	773	85.839	4394900	9	9	9	16.6	16.6	16.6	10	39.134	0	P39010	Palmitoyltransferase AKR1	0	0	0	4394900	0	0
P53318	Ubiquinone biosynthesis monooxygenase COQ6, mitochondrial	COQ6	1076	53.527	4333700	8	8	8	17.1	17.1	17.1	12	37.621	0	P53318	Ubiquinone biosynthesis monooxygenase COQ6, mitochondrial	0	0	0	0	765060	3568700
P40557	ER-retained PMA1-suppressing protein 1	EPS1	885	81.218	4315800	10	10	10	15.8	15.8	15.8	11	27.838	0	P40557	ER-retained PMA1-suppressing protein 1	0	0	0	4315800	0	0
P38968	Protein transport protein SEC31	SEC31	756	138.72	4309400	9	9	9	11.7	11.7	11.7	11	17.083	0	P38968	Protein transport protein SEC31	0	2350100	238820	0	0	1720400
P31383	Protein phosphatase PP2A regulatory subunit A	TPD3	424	70.907	4282500	7	7	7	13.1	13.1	13.1	11	24.555	0	P31383	Protein phosphatase PP2A regulatory subunit A	0	0	0	1834900	2447600	0
P32457	Cell division control protein 3	CDC3	459	60.054	4241200	7	7	7	16.2	16.2	16.2	8	18.763	0	P32457	Cell division control protein 3	0	0	0	4241200	0	0
Q02866	Protein MUK1	MUK1	1181	69.538	4198900	8	8	8	15.4	15.4	15.4	8	63.128	0	Q02866	Protein MUK1	0	0	0	4198900	0	0
Q01590	Integral membrane protein SED5	SED5	1157	38.807	4198100	4	4	4	17.6	17.6	17.6	4	80.806	0	Q01590	Integral membrane protein SED5	0	0	0	0	0	4198100
P38629	Replication factor C subunit 3	RFC3	694	38.203	4185000	7	7	7	26.5	26.5	26.5	7	30.26	0	P38629	Replication factor C subunit 3	0	0	0	0	0	4185000
Q12754	Ribosomal RNA-processing protein 12	RRP12	1445	137.51	4169700	10	10	10	9.8	9.8	9.8	10	27.368	0	Q12754	Ribosomal RNA-processing protein 12	0	4169700	0	0	0	0
P38886	26S proteasome regulatory subunit RPN10	RPN10	744	29.747	4157700	6	6	6	36.2	36.2	36.2	6	17.999	0	P38886	26S proteasome regulatory subunit RPN10	0	0	0	0	0	4157700
P06197	CDP-diacylglycerol--inositol 3-phosphatidyltransferase	PIS1	107	24.823	4157500	4	4	4	22.3	22.3	22.3	8	7.7039	0	P06197	CDP-diacylglycerol--inositol 3-phosphatidyltransferase	3065200	0	649600	442690	0	0
Q08965	Ribosome biogenesis protein BMS1	BMS1	1377	135.67	4122200	9	9	9	9.2	9.2	9.2	7	15.575	0	Q08965	Ribosome biogenesis protein BMS1	0	4122200	0	0	0	0
CON__Q5XQN5;CON__Q922U2;CON__REFSEQ:XP_932229			43	62.936	4119900	27	1	0	35.6	1.5	0	3	3.0264	0.00079745	CON__Q5XQN5;CON__Q922U2;CON__REFSEQ:XP_932229		1213700	1313500	1592700	0	0	0
P39996	Glutathione transferase 3	GTT3	823	38.234	4117200	7	7	7	30.6	30.6	30.6	8	40.803	0	P39996	Glutathione transferase 3	0	0	0	0	0	4117200
P48234	Ribosome biogenesis protein ENP2	ENP2	993	81.733	4114600	6	6	6	16	16	16	6	24.546	0	P48234	Ribosome biogenesis protein ENP2	0	0	0	4114600	0	0
P40030	Ergosterol biosynthetic protein 28	ERG28	831	17.135	4090400	3	3	3	20.9	20.9	20.9	9	26.671	0	P40030	Ergosterol biosynthetic protein 28	2231700	1142500	716240	0	0	0
P38845	Cruciform DNA-recognizing protein 1;CRP1 short N-terminal subpeptide;CRP1 short C-terminal subpeptide	CRP1	732	51.115	4057100	5	5	5	18.1	18.1	18.1	7	33.198	0	P38845	Cruciform DNA-recognizing protein 1;CRP1 short N-terminal subpeptide;CRP1 short C-terminal subpeptide	0	0	0	4057100	0	0
P08518	DNA-directed RNA polymerase II subunit RPB2	RPB2	147	138.75	4015000	9	9	9	8.6	8.6	8.6	10	24.478	0	P08518	DNA-directed RNA polymerase II subunit RPB2	0	4015000	0	0	0	0
P53954	GDP-Man:Man(3)GlcNAc(2)-PP-Dol alpha-1,2-mannosyltransferase	ALG11	1121	63.142	4009600	8	8	8	13.7	13.7	13.7	9	31.582	0	P53954	GDP-Man:Man(3)GlcNAc(2)-PP-Dol alpha-1,2-mannosyltransferase	108160	66281	0	0	3835100	0
P30771	ATP-dependent helicase NAM7	NAM7	418	109.43	4002600	10	10	10	14.2	14.2	14.2	11	19.875	0	P30771	ATP-dependent helicase NAM7	0	0	4002600	0	0	0
P19812	E3 ubiquitin-protein ligase UBR1	UBR1	274	224.84	3989900	12	12	12	6.3	6.3	6.3	12	34.669	0	P19812	E3 ubiquitin-protein ligase UBR1	3613600	0	0	0	0	376360
P36046	Mitochondrial intermembrane space import and assembly protein 40	MIA40	595	44.536	3970700	3	3	3	12.4	12.4	12.4	4	38.067	0	P36046	Mitochondrial intermembrane space import and assembly protein 40	0	0	0	3970700	0	0
Q12109	Tryptophan--tRNA ligase, cytoplasmic	WRS1	1393	49.35	3946500	10	10	10	22.9	22.9	22.9	12	29.679	0	Q12109	Tryptophan--tRNA ligase, cytoplasmic	0	0	0	0	3836900	109590
Q01896;Q12691;P13587	Sodium transport ATPase 2;Sodium transport ATPase 5;Sodium transport ATPase 1	ENA2;ENA5;ENA1	1162	120.32	3943900	8	8	8	10.9	10.9	10.9	13	19.916	0	Q01896;Q12691;P13587	Sodium transport ATPase 2;Sodium transport ATPase 5;Sodium transport ATPase 1	1143200	348730	2002400	449550	0	0
Q08548	Lysophospholipid acyltransferase	ALE1	1363	72.227	3931600	4	4	4	8.2	8.2	8.2	6	22.913	0	Q08548	Lysophospholipid acyltransferase	3508900	422710	0	0	0	0
Q06678	54S ribosomal protein L35, mitochondrial	MRPL35	1317	42.825	3927100	7	7	7	21	21	21	7	24.854	0	Q06678	54S ribosomal protein L35, mitochondrial	0	0	0	0	0	3927100
CON__P34955			24	46.103	3923600	5	5	5	11.3	11.3	11.3	8	12.814	0	CON__P34955		1903900	1520700	498990	0	0	0
P24280	SEC14 cytosolic factor	SEC14	326	34.569	3903700	6	6	6	27.2	27.2	27.2	7	23.284	0	P24280	SEC14 cytosolic factor	0	0	0	0	0	3903700
Q03921	Protein dopey	DOP1	1219	194.69	3885000	14	14	14	9.1	9.1	9.1	15	27.643	0	Q03921	Protein dopey	0	3885000	0	0	0	0
P25618	Protein CWH43	CWH43	365	107.88	3880300	4	4	4	5.9	5.9	5.9	10	14.758	0	P25618	Protein CWH43	1955200	140470	0	1784600	0	0
P53044	Ubiquitin fusion degradation protein 1	UFD1	1030	39.81	3880000	6	6	6	20.5	20.5	20.5	6	26.528	0	P53044	Ubiquitin fusion degradation protein 1	0	0	0	0	0	3880000
P27616	Phosphoribosylaminoimidazole-succinocarboxamide synthase	ADE1	386	34.603	3844000	8	8	8	34.3	34.3	34.3	9	31.8	0	P27616	Phosphoribosylaminoimidazole-succinocarboxamide synthase	0	0	0	0	0	3844000
Q12745	Protein transport protein SEC39	SEC39	1443	82.421	3795000	9	9	9	16.1	16.1	16.1	9	22.229	0	Q12745	Protein transport protein SEC39	0	0	500120	3294900	0	0
P05373	Delta-aminolevulinic acid dehydratase	HEM2	93	37.74	3789700	6	6	6	26.6	26.6	26.6	8	13.917	0	P05373	Delta-aminolevulinic acid dehydratase	0	0	0	0	0	3789700
Q03714	U1 SNP1-associating protein 1	USA1	1211	96.648	3773300	11	11	11	17.1	17.1	17.1	10	20.372	0	Q03714	U1 SNP1-associating protein 1	0	0	3773300	0	0	0
Q06178;P53204	Nicotinamide/nicotinic acid mononucleotide adenylyltransferase 1	NMA1	1297	45.859	3747700	6	6	6	21.9	21.9	21.9	7	17.595	0	Q06178;P53204	Nicotinamide/nicotinic acid mononucleotide adenylyltransferase 1	0	0	0	0	3747700	0
P40015	Inositol phosphosphingolipids phospholipase C	ISC1	828	53.94	3709600	3	3	3	9.6	9.6	9.6	4	7.9804	0	P40015	Inositol phosphosphingolipids phospholipase C	0	0	0	0	573100	3136500
P53730	Dol-P-Man:Man(7)GlcNAc(2)-PP-Dol alpha-1,6-mannosyltransferase	ALG12	1091	62.672	3699500	5	5	5	8	8	8	9	9.7666	0	P53730	Dol-P-Man:Man(7)GlcNAc(2)-PP-Dol alpha-1,6-mannosyltransferase	2316400	276000	0	0	1107100	0
P40087	DNA damage-inducible protein 1	DDI1	844	47.354	3685200	5	5	5	16.1	16.1	16.1	6	55.738	0	P40087	DNA damage-inducible protein 1	0	0	0	0	3266500	418710
P32835;P32836	GTP-binding nuclear protein GSP1/CNR1;GTP-binding nuclear protein GSP2/CNR2	GSP1;GSP2	513	24.81	3678700	5	5	5	22.4	22.4	22.4	9	15.363	0	P32835;P32836	GTP-binding nuclear protein GSP1/CNR1;GTP-binding nuclear protein GSP2/CNR2	1798900	1058000	821770	0	0	0
P40308	Lipase 3	TGL3	853	73.611	3634600	4	4	4	9.5	9.5	9.5	5	23.125	0	P40308	Lipase 3	0	0	0	3634600	0	0
Q99383	Nuclear polyadenylated RNA-binding protein 4	HRP1	1454	59.649	3599600	6	6	6	15	15	15	6	18.179	0	Q99383	Nuclear polyadenylated RNA-binding protein 4	0	0	0	3599600	0	0
P41834	Syntaxin UFE1	UFE1	910	40.539	3573100	4	4	4	13	13	13	4	9.7107	0	P41834	Syntaxin UFE1	0	0	0	0	0	3573100
Q08193	1,3-beta-glucanosyltransferase GAS5	GAS5	1349	51.929	3572400	3	3	3	7.2	7.2	7.2	8	9.097	0	Q08193	1,3-beta-glucanosyltransferase GAS5	809480	951280	1274000	537680	0	0
P38755	Oxysterol-binding protein homolog 7	OSH7	710	49.804	3553900	8	6	6	20.6	16.5	16.5	7	16.82	0	P38755	Oxysterol-binding protein homolog 7	0	0	0	0	247620	3306300
P20448	ATP-dependent RNA helicase HCA4	HCA4	281	87.192	3542600	9	9	9	16.8	16.8	16.8	11	34.621	0	P20448	ATP-dependent RNA helicase HCA4	0	0	3542600	0	0	0
P07263	Histidine--tRNA ligase, mitochondrial	HTS1	128	59.952	3538200	8	8	8	18.3	18.3	18.3	11	21.762	0	P07263	Histidine--tRNA ligase, mitochondrial	0	0	0	0	3538200	0
P17423	Homoserine kinase	THR1	250	38.712	3514300	6	6	6	20.2	20.2	20.2	6	12.224	0	P17423	Homoserine kinase	0	0	0	0	0	3514300
P38986	L-asparaginase 1	ASP1	759	41.395	3497000	6	6	6	20.2	20.2	20.2	6	14.801	0	P38986	L-asparaginase 1	0	0	0	0	0	3497000
P49089	Asparagine synthetase [glutamine-hydrolyzing] 1	ASN1	1001	64.47	3491300	11	7	7	26.2	15	15	9	15.02	0	P49089	Asparagine synthetase [glutamine-hydrolyzing] 1	0	0	0	2978300	512970	0
P36126	Phospholipase D1	SPO14	609	195.31	3487100	11	11	11	7.9	7.9	7.9	14	25.009	0	P36126	Phospholipase D1	826540	2660500	0	0	0	0
P11075	Protein transport protein SEC7	SEC7	181	226.88	3484200	9	9	9	6.4	6.4	6.4	10	21.649	0	P11075	Protein transport protein SEC7	3327300	156880	0	0	0	0
P39006	Phosphatidylserine decarboxylase proenzyme 1, mitochondrial;Phosphatidylserine decarboxylase 1 beta chain;Phosphatidylserine decarboxylase 1 alpha chain	PSD1	770	56.594	3467100	8	8	8	21.8	21.8	21.8	8	35.439	0	P39006	Phosphatidylserine decarboxylase proenzyme 1, mitochondrial;Phosphatidylserine decarboxylase 1 beta chain;Phosphatidylserine decarboxylase 1 alpha chain	0	0	0	0	0	3467100
P53629	Sterol O-acyltransferase 2	ARE2	1088	74.022	3460900	2	2	2	3.3	3.3	3.3	3	5.3708	0	P53629	Sterol O-acyltransferase 2	3077900	382950	0	0	0	0
P32335	Protein MSS51, mitochondrial	MSS51	440	50.88	3437900	6	6	6	14.4	14.4	14.4	7	10.486	0	P32335	Protein MSS51, mitochondrial	0	0	252950	0	0	3184900
P53112	Peroxisomal membrane protein PEX14	PEX14	1040	38.42	3418700	6	6	6	24	24	24	6	19.557	0	P53112	Peroxisomal membrane protein PEX14	0	0	0	0	0	3418700
P12688;P18961	Serine/threonine-protein kinase YPK1	YPK1	196	76.479	3416700	9	9	9	16.5	16.5	16.5	9	25.907	0	P12688;P18961	Serine/threonine-protein kinase YPK1	0	0	0	3416700	0	0
P32802	Transmembrane 9 superfamily member 1;Protein p24a	EMP70	511	76.034	3403800	2	2	2	4.3	4.3	4.3	3	9.4276	0	P32802	Transmembrane 9 superfamily member 1;Protein p24a	2806400	597380	0	0	0	0
P18963	Inhibitory regulator protein IRA1	IRA1	267	350.98	3377300	2	2	2	0.8	0.8	0.8	2	2.197	0.0044021	P18963	Inhibitory regulator protein IRA1	3377300	0	0	0	0	0
P06115	Catalase T	CTT1	104	64.583	3369000	7	7	7	14.8	14.8	14.8	7	29.32	0	P06115	Catalase T	0	0	0	3369000	0	0
P38181	Nucleoporin NUP170	NUP170	659	169.47	3359400	12	12	12	9.6	9.6	9.6	14	27.913	0	P38181	Nucleoporin NUP170	750120	2609300	0	0	0	0
CON__Q8N1N4-2;CON__Q7RTT2			46	56.964	3342700	7	3	3	13.2	6.3	6.3	9	8.5803	0	CON__Q8N1N4-2;CON__Q7RTT2		685270	1519600	442410	222870	0	472540
P38131	Probable mannosyltransferase KTR4	KTR4	647	54.555	3333100	6	6	6	20.3	20.3	20.3	9	10.264	0	P38131	Probable mannosyltransferase KTR4	0	0	0	1501800	1831300	0
P53852	Cysteine--tRNA ligase		1102	87.529	3331900	7	7	7	12.4	12.4	12.4	6	17.153	0	P53852	Cysteine--tRNA ligase	0	0	0	3331900	0	0
P47122	GPN-loop GTPase 1	NPA3	981	43.079	3325100	5	5	5	14.8	14.8	14.8	8	12.374	0	P47122	GPN-loop GTPase 1	0	0	0	0	1673100	1652100
P39683	Nicotinate phosphoribosyltransferase	NPT1	796	49.018	3323600	6	6	6	15.9	15.9	15.9	6	22.192	0	P39683	Nicotinate phosphoribosyltransferase	0	0	0	0	0	3323600
Q12446	Proline-rich protein LAS17	LAS17	1426	67.571	3310200	5	5	5	9.6	9.6	9.6	5	21.741	0	Q12446	Proline-rich protein LAS17	0	0	0	3310200	0	0
P02309	Histone H4	HHF1	74	11.368	3286100	1	1	1	11.7	11.7	11.7	4	3.9287	0	P02309	Histone H4	1269100	1686500	330530	0	0	0
P37296	V-type proton ATPase subunit a, Golgi isoform	STV1	625	101.66	3272800	10	10	10	14.4	14.4	14.4	13	17.828	0	P37296	V-type proton ATPase subunit a, Golgi isoform	1109800	0	2163000	0	0	0
P43561	Iron transport multicopper oxidase FET5	FET5	926	70.865	3264900	4	4	4	8.4	8.4	8.4	10	11.766	0	P43561	Iron transport multicopper oxidase FET5	0	0	2167800	1097100	0	0
P32583	Suppressor protein SRP40	SRP40	489	41.015	3264500	2	2	2	5.7	5.7	5.7	2	18.085	0	P32583	Suppressor protein SRP40	0	0	0	3264500	0	0
Q03862	Probable metalloprotease ARX1	ARX1	1218	65.212	3249200	5	5	5	14.2	14.2	14.2	6	30.681	0	Q03862	Probable metalloprotease ARX1	0	0	0	3249200	0	0
P47077	Nucleolar protein 9	NOP9	972	77.751	3247500	8	8	8	14.6	14.6	14.6	9	25.618	0	P47077	Nucleolar protein 9	0	0	0	3247500	0	0
P40368	Nucleoporin NUP82	NUP82	865	82.084	3237000	6	6	6	10.1	10.1	10.1	7	27.921	0	P40368	Nucleoporin NUP82	0	0	0	3237000	0	0
P43621	Coatomer subunit delta	RET2	938	60.627	3224500	5	5	5	13.4	13.4	13.4	5	9.8106	0	P43621	Coatomer subunit delta	0	0	0	3224500	0	0
P22515	Ubiquitin-activating enzyme E1 1	UBA1	312	114.26	3204200	9	9	9	9.2	9.2	9.2	15	26.328	0	P22515	Ubiquitin-activating enzyme E1 1	0	871180	2333100	0	0	0
P35729	Nucleoporin NUP120	NUP120	583	120.45	3191600	10	10	10	11.3	11.3	11.3	14	21.559	0	P35729	Nucleoporin NUP120	434930	0	2756700	0	0	0
P38999	Saccharopine dehydrogenase [NADP(+), L-glutamate-forming]	LYS9	765	48.917	3190100	9	9	9	28	28	28	8	24.056	0	P38999	Saccharopine dehydrogenase [NADP(+), L-glutamate-forming]	0	0	0	0	0	3190100
Q12743	DER1-like family member protein 1	DFM1	1442	38.13	3184700	3	3	3	15.5	15.5	15.5	4	9.2137	0	Q12743	DER1-like family member protein 1	2767600	417150	0	0	0	0
Q03649	Putative esterase YMR210W		1206	51.437	3179300	5	5	5	18.9	18.9	18.9	5	14.824	0	Q03649	Putative esterase YMR210W	0	0	0	0	3179300	0
P51534	SWI5-dependent HO expression protein 4	SHE4	1016	89.552	3172400	8	8	8	12	12	12	8	23.451	0	P51534	SWI5-dependent HO expression protein 4	0	0	0	3172400	0	0
P38431	Eukaryotic translation initiation factor 5	TIF5	690	45.261	3171900	7	7	7	23.5	23.5	23.5	7	19.576	0	P38431	Eukaryotic translation initiation factor 5	0	0	0	0	3171900	0
P32525	Protein ECM25	ECM25	481	68.5	3171000	7	7	7	18	18	18	8	17.685	0	P32525	Protein ECM25	0	0	0	3171000	0	0
Q05031	Mannan endo-1,6-alpha-mannosidase DFG5	DFG5	1266	50.54	3161500	4	4	4	10.5	10.5	10.5	4	9.8082	0	Q05031	Mannan endo-1,6-alpha-mannosidase DFG5	0	0	0	3161500	0	0
P54784	Origin recognition complex subunit 1	ORC1	1132	104.4	3151200	1	1	1	1.8	1.8	1.8	1	2.0679	0.0043353	P54784	Origin recognition complex subunit 1	0	0	0	3151200	0	0
CON__P35908;CON__Q6NXH9			26	65.865	3149400	48	1	1	80.8	5.6	5.6	3	3.0654	0.00080192	CON__P35908;CON__Q6NXH9		1176900	0	0	1972500	0	0
Q04175	Importin beta SMX1	SXM1	1229	108.4	3135500	8	8	8	9.2	9.2	9.2	9	17.337	0	Q04175	Importin beta SMX1	0	0	3002400	133100	0	0
P54113	Bifunctional purine biosynthesis protein ADE16;Phosphoribosylaminoimidazolecarboxamide formyltransferase;IMP cyclohydrolase	ADE16	1127	65.282	3132000	13	8	8	28.4	19.6	19.6	10	16.464	0	P54113	Bifunctional purine biosynthesis protein ADE16;Phosphoribosylaminoimidazolecarboxamide formyltransferase;IMP cyclohydrolase	0	0	0	3132000	0	0
P04840	Mitochondrial outer membrane protein porin 1	POR1	90	30.428	3119000	4	4	4	18.4	18.4	18.4	8	11.169	0	P04840	Mitochondrial outer membrane protein porin 1	0	0	0	958590	1374100	786380
P12754	Translation initiation factor eIF-2B subunit delta	GCD2	199	70.851	3106300	5	5	5	12.4	12.4	12.4	5	12.447	0	P12754	Translation initiation factor eIF-2B subunit delta	0	0	0	3106300	0	0
P40086	Cytochrome c oxidase assembly protein COX15	COX15	843	54.658	3103300	4	4	4	8.4	8.4	8.4	6	7.8217	0	P40086	Cytochrome c oxidase assembly protein COX15	2773400	329850	0	0	0	0
P36159	Ribonuclease Z	TRZ1	613	96.815	3075000	9	9	9	14.1	14.1	14.1	9	15.739	0	P36159	Ribonuclease Z	0	0	3075000	0	0	0
P36034	Protein COS9	COS9	594	48.528	3073000	4	4	4	12.8	12.8	12.8	4	11.252	0	P36034	Protein COS9	0	0	0	0	0	3073000
P32264	Glutamate 5-kinase	PRO1	433	47.162	3056000	6	6	6	18.5	18.5	18.5	6	10.95	0	P32264	Glutamate 5-kinase	0	0	0	0	0	3056000
Q12256	Polyamine transporter 4	TPO4	1411	73.222	3040900	2	2	2	5.5	5.5	5.5	4	18.994	0	Q12256	Polyamine transporter 4	1644200	319720	0	1077000	0	0
Q07800;Q07949	Phosphatase PSR1	PSR1	1332	47.93	3021400	5	5	5	16.2	16.2	16.2	5	17.996	0	Q07800;Q07949	Phosphatase PSR1	0	0	0	0	3021400	0
P07278	cAMP-dependent protein kinase regulatory subunit	BCY1	133	47.218	3003700	6	6	6	15.4	15.4	15.4	6	10.572	0	P07278	cAMP-dependent protein kinase regulatory subunit	0	0	0	0	3003700	0
P36000	AP-1 complex subunit beta-1	APL2	588	81.868	2968300	10	10	10	14.2	14.2	14.2	10	28.419	0	P36000	AP-1 complex subunit beta-1	0	0	0	2968300	0	0
P29056	Transcription factor IIIB 70 kDa subunit	BRF1	405	67.054	2930900	4	4	4	9.4	9.4	9.4	6	21.791	0	P29056	Transcription factor IIIB 70 kDa subunit	0	0	0	2930900	0	0
P53108	Protein YIP5	YIP5	1037	34.843	2911600	3	3	3	10.3	10.3	10.3	4	16.088	0	P53108	Protein YIP5	110260	0	0	0	0	2801400
P53154	Glycerol uptake protein 1	GUP1	1048	65.339	2910800	4	4	4	8.4	8.4	8.4	8	14.493	0	P53154	Glycerol uptake protein 1	1462500	231430	342050	0	0	874780
Q04347	Bud site selection protein 22	BUD22	1237	60.053	2898500	5	5	5	11.4	11.4	11.4	6	14.216	0	Q04347	Bud site selection protein 22	0	0	0	2898500	0	0
CON__P01966			5	15.184	2892000	2	2	2	19	19	19	4	4.1828	0	CON__P01966		1386400	696660	808980	0	0	0
P52911	Glucan 1,3-beta-glucosidase 2	EXG2	1022	63.507	2885800	5	5	5	10.5	10.5	10.5	6	15.65	0	P52911	Glucan 1,3-beta-glucosidase 2	2792300	0	93510	0	0	0
P09064	Eukaryotic translation initiation factor 2 subunit beta	SUI3	152	31.574	2874500	6	6	6	20.4	20.4	20.4	6	12.936	0	P09064	Eukaryotic translation initiation factor 2 subunit beta	0	0	0	0	0	2874500
P17442	Phosphate system positive regulatory protein PHO81	PHO81	251	134.03	2853500	4	4	4	4.1	4.1	4.1	4	7.6843	0	P17442	Phosphate system positive regulatory protein PHO81	0	361510	0	2492000	0	0
P36516	54S ribosomal protein L3, mitochondrial	MRPL3	619	43.999	2830200	7	7	7	24.6	24.6	24.6	7	12.165	0	P36516	54S ribosomal protein L3, mitochondrial	0	0	0	0	0	2830200
P25580	Protein PBN1	PBN1	359	47.904	2825100	4	4	4	15.6	15.6	15.6	6	11.492	0	P25580	Protein PBN1	0	0	0	182440	2642600	0
P29465	Chitin synthase 3	CHS3	408	131.61	2780900	7	7	7	6.7	6.7	6.7	10	13.708	0	P29465	Chitin synthase 3	0	2522400	82269	0	176210	0
P30619	Protein transport protein SEC1	SEC1	415	83.479	2778100	10	10	10	17.5	17.5	17.5	10	21.863	0	P30619	Protein transport protein SEC1	0	0	0	2778100	0	0
Q02774	Secretory component protein SHR3	SHR3	1174	23.512	2762600	1	1	1	3.8	3.8	3.8	2	2.4982	0.0037764	Q02774	Secretory component protein SHR3	1656200	1106400	0	0	0	0
P25367	[PIN+] prion protein RNQ1	RNQ1	346	42.579	2747200	3	3	3	9.9	9.9	9.9	4	9.1806	0	P25367	[PIN+] prion protein RNQ1	0	0	0	0	0	2747200
P38297	Mitofusin FZO1	FZO1	681	97.807	2712600	7	7	7	10.9	10.9	10.9	7	12.565	0	P38297	Mitofusin FZO1	0	0	2712600	0	0	0
P38212	Protein RCR1	RCR1	665	23.944	2699900	3	3	3	23.9	23.9	23.9	3	17.294	0	P38212	Protein RCR1	0	0	0	0	0	2699900
P16451	Pyruvate dehydrogenase complex protein X component, mitochondrial	PDX1	236	45.361	2696500	5	5	5	20.7	20.7	20.7	7	23.468	0	P16451	Pyruvate dehydrogenase complex protein X component, mitochondrial	0	0	0	0	1982800	713710
P38703	Sphingosine N-acyltransferase LAG1	LAG1	700	48.454	2669000	2	2	2	6.6	6.6	6.6	3	4.9803	0	P38703	Sphingosine N-acyltransferase LAG1	2582800	86207	0	0	0	0
P18759	Vesicular-fusion protein SEC18	SEC18	263	84.055	2658100	6	6	6	11.6	11.6	11.6	9	12.34	0	P18759	Vesicular-fusion protein SEC18	0	0	231680	2426400	0	0
P39719	Flavin carrier protein 2	FLC2	799	87.468	2645300	5	5	5	10.1	10.1	10.1	8	20.836	0	P39719	Flavin carrier protein 2	116100	0	0	0	917730	1611500
P32792	UPF0744 protein YSC83	YSC83	507	44.235	2643000	4	4	4	10.4	10.4	10.4	4	7.9638	0	P32792	UPF0744 protein YSC83	0	0	0	0	0	2643000
P32895	Ribose-phosphate pyrophosphokinase 1	PRS1	523	47.047	2640100	5	5	5	13.8	13.8	13.8	6	12.686	0	P32895	Ribose-phosphate pyrophosphokinase 1	0	0	0	0	2328900	311240
P07277	Mevalonate kinase	ERG12	132	48.459	2638100	5	5	5	15.8	15.8	15.8	7	13.967	0	P07277	Mevalonate kinase	0	0	0	0	0	2638100
P10080	Single-stranded nucleic acid-binding protein	SBP1	169	32.989	2617400	6	6	6	28.9	28.9	28.9	7	11.588	0	P10080	Single-stranded nucleic acid-binding protein	0	134330	0	0	0	2483100
P38228	Mitochondrial chaperone TCM62	TCM62	672	64.251	2601200	5	5	5	11.4	11.4	11.4	6	10.923	0	P38228	Mitochondrial chaperone TCM62	0	0	0	708430	1892800	0
P10869	Aspartokinase	HOM3	178	58.109	2597800	5	5	5	9.3	9.3	9.3	5	20.406	0	P10869	Aspartokinase	0	0	0	0	2597800	0
P40066	Nucleoporin GLE2	GLE2	838	40.522	2583900	4	4	4	17	17	17	6	10.941	0	P40066	Nucleoporin GLE2	0	0	0	0	0	2583900
P48362	Protein HGH1	HGH1	994	44.951	2582900	7	7	7	24.1	24.1	24.1	9	16.824	0	P48362	Protein HGH1	0	0	0	0	1627000	955960
Q08287	60S ribosome subunit biogenesis protein NOP8	NOP8	1359	56.965	2580500	5	5	5	14.5	14.5	14.5	5	12.863	0	Q08287	60S ribosome subunit biogenesis protein NOP8	0	0	0	2580500	0	0
P53262	V0 assembly protein 1	VOA1	1064	29.678	2566300	1	1	1	3.4	3.4	3.4	1	2.0251	0.0050179	P53262	V0 assembly protein 1	0	0	0	0	0	2566300
P08417	Fumarate hydratase, mitochondrial	FUM1	143	53.151	2565000	4	4	4	10.2	10.2	10.2	7	19.822	0	P08417	Fumarate hydratase, mitochondrial	0	0	0	0	664320	1900700
P53868	Alpha-1,2-mannosyltransferase ALG9	ALG9	1104	63.776	2549600	3	3	3	7.7	7.7	7.7	5	6.6047	0	P53868	Alpha-1,2-mannosyltransferase ALG9	1741000	487800	0	320730	0	0
Q06706	Elongator complex protein 1	IKI3	1322	152.99	2549300	9	9	9	8	8	8	9	18.63	0	Q06706	Elongator complex protein 1	0	2549300	0	0	0	0
P40079	U3 small nucleolar ribonucleoprotein protein LCP5	LCP5	842	40.794	2522600	6	6	6	23.5	23.5	23.5	6	15.342	0	P40079	U3 small nucleolar ribonucleoprotein protein LCP5	0	0	0	0	0	2522600
P47082	Vacuolar amino acid transporter 1	AVT1	974	65.345	2520700	5	5	5	10.3	10.3	10.3	8	8.1994	0	P47082	Vacuolar amino acid transporter 1	0	0	0	0	682110	1838600
P38795	Glutamine-dependent NAD(+) synthetase	QNS1	720	80.685	2520500	7	7	7	13.7	13.7	13.7	8	28.196	0	P38795	Glutamine-dependent NAD(+) synthetase	0	0	0	2520500	0	0
Q12265	Ribose-phosphate pyrophosphokinase 5	PRS5	1412	53.504	2515200	6	6	6	18.1	18.1	18.1	7	36.309	0	Q12265	Ribose-phosphate pyrophosphokinase 5	0	0	0	0	2515200	0
Q01163	37S ribosomal protein S23, mitochondrial	RSM23	1151	50.866	2506600	5	5	5	12	12	12	6	14.811	0	Q01163	37S ribosomal protein S23, mitochondrial	0	0	0	0	0	2506600
P22336	Replication factor A protein 1	RFA1	310	70.347	2493800	7	7	7	17.4	17.4	17.4	7	39.167	0	P22336	Replication factor A protein 1	0	0	0	2493800	0	0
P32462	Delta(14)-sterol reductase	ERG24	461	50.615	2493300	5	5	5	12.8	12.8	12.8	5	7.6784	0	P32462	Delta(14)-sterol reductase	214330	0	0	0	0	2279000
P47176	Branched-chain-amino-acid aminotransferase, cytosolic	BAT2	988	41.624	2480000	5	4	4	16.8	12.2	12.2	4	8.4521	0	P47176	Branched-chain-amino-acid aminotransferase, cytosolic	0	0	0	0	0	2480000
P40353	Alcohol O-acetyltransferase 1	ATF1	861	61.035	2467300	5	5	5	14.1	14.1	14.1	5	14.671	0	P40353	Alcohol O-acetyltransferase 1	0	0	0	0	2467300	0
P27472	Glycogen [starch] synthase isoform 2	GSY2	382	80.078	2446500	8	8	5	13.8	13.8	9.1	8	15.528	0	P27472	Glycogen [starch] synthase isoform 2	0	0	0	2446500	0	0
P39002	Long-chain-fatty-acid--CoA ligase 3	FAA3	767	77.928	2429000	8	7	7	12.8	11.4	11.4	6	11.231	0	P39002	Long-chain-fatty-acid--CoA ligase 3	0	0	0	2429000	0	0
P38992	Sphingolipid C4-hydroxylase SUR2	SUR2	760	40.734	2428900	4	4	4	11.2	11.2	11.2	4	8.037	0	P38992	Sphingolipid C4-hydroxylase SUR2	0	0	0	0	0	2428900
Q08144	T-SNARE affecting a late Golgi compartment protein 2	TLG2	1345	45.875	2426100	6	6	6	17.9	17.9	17.9	6	23.66	0	Q08144	T-SNARE affecting a late Golgi compartment protein 2	0	0	0	0	2136100	289930
P09440	C-1-tetrahydrofolate synthase, mitochondrial;Methylenetetrahydrofolate dehydrogenase;Methenyltetrahydrofolate cyclohydrolase;Formyltetrahydrofolate synthetase	MIS1	156	106.16	2408000	10	8	8	12.7	10.9	10.9	8	14.794	0	P09440	C-1-tetrahydrofolate synthase, mitochondrial;Methylenetetrahydrofolate dehydrogenase;Methenyltetrahydrofolate cyclohydrolase;Formyltetrahydrofolate synthetase	0	0	2408000	0	0	0
P04051	DNA-directed RNA polymerase III subunit RPC1	RPO31	82	162.3	2384700	2	2	2	3.4	3.4	3.4	2	3.6712	0	P04051	DNA-directed RNA polymerase III subunit RPC1	0	247710	0	0	2137000	0
P40348	Replication factor C subunit 2	RFC2	859	39.741	2384200	4	4	4	12.5	12.5	12.5	3	7.8858	0	P40348	Replication factor C subunit 2	0	0	0	0	0	2384200
P32614	Fumarate reductase 1	FRD1	496	50.858	2373800	7	7	7	19.1	19.1	19.1	8	20.059	0	P32614	Fumarate reductase 1	0	0	0	0	2373800	0
P38196	Uridine permease	FUI1	660	72.164	2359600	5	5	5	8.9	8.9	8.9	6	8.2984	0	P38196	Uridine permease	2043200	0	0	316410	0	0
CON__P02538;CON__Q8VED5			7	60.044	2358300	33	2	2	54.6	3.5	3.5	5	3.4295	0.00082713	CON__P02538;CON__Q8VED5		261040	552780	431280	1113200	0	0
Q06107	Uncharacterized TLC domain-containing protein YPR114W	YPR114W	1292	36.75	2353800	2	2	2	7.6	7.6	7.6	10	6.0415	0	Q06107	Uncharacterized TLC domain-containing protein YPR114W	1218200	425310	256490	179590	0	274190
P53969	Sorting assembly machinery 50 kDa subunit	SAM50	1124	54.405	2349300	6	6	6	18.8	18.8	18.8	6	13.431	0	P53969	Sorting assembly machinery 50 kDa subunit	0	0	0	0	2349300	0
P80667	Peroxisomal membrane protein PAS20	PEX13	1142	42.706	2334600	4	4	4	13.5	13.5	13.5	4	12.721	0	P80667	Peroxisomal membrane protein PAS20	0	0	0	0	0	2334600
P32793	Protein YSC84	YSC84	508	50.901	2303000	8	3	3	20.9	8.8	8.8	5	6.4641	0	P32793	Protein YSC84	0	0	0	0	655530	1647500
P54838	Dihydroxyacetone kinase 1	DAK1	1133	62.206	2290200	7	7	7	14.7	14.7	14.7	7	13.793	0	P54838	Dihydroxyacetone kinase 1	0	0	0	0	2290200	0
Q99220	Protein OS-9 homolog	YOS9	1452	61.257	2253300	5	5	5	13.5	13.5	13.5	5	12.62	0	Q99220	Protein OS-9 homolog	0	0	0	2253300	0	0
P46964	Dolichyl-diphosphooligosaccharide--protein glycosyltransferase subunit OST2	OST2	953	14.697	2235300	1	1	1	13.1	13.1	13.1	3	5.7508	0	P46964	Dolichyl-diphosphooligosaccharide--protein glycosyltransferase subunit OST2	1312100	501240	0	421960	0	0
P22023	Killer toxin-resistance protein 5	KRE5	298	156.48	2218400	10	10	10	9.6	9.6	9.6	9	19.478	0	P22023	Killer toxin-resistance protein 5	0	2218400	0	0	0	0
P10964	DNA-directed RNA polymerase I subunit RPA190	RPA190	180	186.43	2215800	8	8	7	6.1	6.1	5.5	9	20.845	0	P10964	DNA-directed RNA polymerase I subunit RPA190	216730	1999000	0	0	0	0
Q04225	Ribosome assembly protein RRB1	RRB1	1232	57.293	2206700	4	4	4	10.8	10.8	10.8	4	15.46	0	Q04225	Ribosome assembly protein RRB1	0	0	0	2206700	0	0
P40991	25S rRNA (cytosine(2870)-C(5))-methyltransferase	NOP2	898	69.811	2191100	4	4	4	6.8	6.8	6.8	5	8.7265	0	P40991	25S rRNA (cytosine(2870)-C(5))-methyltransferase	0	0	1971700	219490	0	0
P22147	5-3 exoribonuclease 1	XRN1	304	175.46	2177000	8	8	8	6.8	6.8	6.8	8	12.658	0	P22147	5-3 exoribonuclease 1	0	2177000	0	0	0	0
Q06510	Lysophosphatidylcholine acyltransferase	TAZ1	1309	44.187	2176200	9	9	9	31.8	31.8	31.8	10	25.172	0	Q06510	Lysophosphatidylcholine acyltransferase	0	0	0	0	0	2176200
P40345	Phospholipid:diacylglycerol acyltransferase	LRO1	858	75.392	2169900	5	5	5	10.1	10.1	10.1	7	12.186	0	P40345	Phospholipid:diacylglycerol acyltransferase	0	0	1485400	684490	0	0
P53894	Serine/threonine-protein kinase CBK1	CBK1	1109	86.945	2157800	5	5	5	8.6	8.6	8.6	6	8.1721	0	P53894	Serine/threonine-protein kinase CBK1	0	0	186970	1970800	0	0
P38966	Uncharacterized protein YDR089W		755	98.711	2156200	7	7	7	9.6	9.6	9.6	8	11.549	0	P38966	Uncharacterized protein YDR089W	51103	0	2105100	0	0	0
P22136	ATPase expression protein 2, mitochondrial	AEP2	300	67.523	2155600	8	8	8	17.1	17.1	17.1	8	16.787	0	P22136	ATPase expression protein 2, mitochondrial	0	0	0	0	2155600	0
Q03944	Vacuolar protein sorting-associated protein 64	VPS64	1221	67.283	2153600	4	4	4	7.8	7.8	7.8	4	10.631	0	Q03944	Vacuolar protein sorting-associated protein 64	0	0	0	2153600	0	0
P34225	Guanine-nucleotide exchange factor YEL1	YEL1	562	78.767	2151200	5	5	5	9.6	9.6	9.6	4	12.309	0	P34225	Guanine-nucleotide exchange factor YEL1	0	0	0	2151200	0	0
P49626	60S ribosomal protein L4-B	RPL4B	1005	39.062	2147900	15	2	2	59.4	3.9	3.9	1	7.9275	0	P49626	60S ribosomal protein L4-B	0	0	0	0	0	2147900
P38811	Transcription-associated protein 1	TRA1	723	433.17	2144800	11	11	11	3.7	3.7	3.7	10	29.716	0	P38811	Transcription-associated protein 1	2144800	0	0	0	0	0
P53334	Probable family 17 glucosidase SCW4	SCW4	1080	40.173	2142900	3	3	3	12.7	12.7	12.7	4	22.287	0	P53334	Probable family 17 glucosidase SCW4	0	0	0	2142900	0	0
Q99190	Very-long-chain enoyl-CoA reductase	TSC13	1449	36.767	2140600	5	5	5	13.5	13.5	13.5	6	11.738	0	Q99190	Very-long-chain enoyl-CoA reductase	2140600	0	0	0	0	0
P43535	Protein GCN20	GCN20	922	85.026	2122500	5	5	5	7	7	7	9	30.343	0	P43535	Protein GCN20	0	760240	0	1362300	0	0
P38934	Nuclear segregation protein BFR1	BFR1	753	54.639	2119100	5	5	5	11.9	11.9	11.9	5	7.866	0	P38934	Nuclear segregation protein BFR1	0	0	0	0	2119100	0
P25655	General negative regulator of transcription subunit 1	CDC39	371	240.28	2109800	8	8	8	5.2	5.2	5.2	12	17.428	0	P25655	General negative regulator of transcription subunit 1	731830	1377900	0	0	0	0
P12687	54S ribosomal protein L2, mitochondrial	MRP7	195	43.226	2077000	5	5	5	12.7	12.7	12.7	5	13.647	0	P12687	54S ribosomal protein L2, mitochondrial	0	0	0	0	0	2077000
P25375	Saccharolysin	PRD1	350	81.932	2060800	5	5	5	9	9	9	7	15.771	0	P25375	Saccharolysin	0	0	0	2060800	0	0
CON__Q9TRI1			48	106.19	2057000	3	3	3	3.7	3.7	3.7	4	9.1543	0	CON__Q9TRI1		953520	617930	485510	0	0	0
P00937	Multifunctional tryptophan biosynthesis protein;Anthranilate synthase component 2;Indole-3-glycerol phosphate synthase	TRP3	69	53.489	2054600	4	4	4	11.8	11.8	11.8	4	9.8742	0	P00937	Multifunctional tryptophan biosynthesis protein;Anthranilate synthase component 2;Indole-3-glycerol phosphate synthase	0	0	0	0	2054600	0
P54885	Gamma-glutamyl phosphate reductase	PRO2	1137	49.74	2041500	8	8	8	21.1	21.1	21.1	8	18.95	0	P54885	Gamma-glutamyl phosphate reductase	0	0	0	0	1861700	179880
P43597	Uncharacterized protein YFR016C	YFR016C	932	137.7	2039200	7	7	7	7.1	7.1	7.1	7	18.881	0	P43597	Uncharacterized protein YFR016C	2039200	0	0	0	0	0
P37898	Alanine/arginine aminopeptidase	AAP1	631	97.661	2038500	8	8	7	10.5	10.5	9.5	9	15.949	0	P37898	Alanine/arginine aminopeptidase	0	0	2038500	0	0	0
P32337	Importin subunit beta-3	PSE1	441	121.03	2033400	7	7	7	8.1	8.1	8.1	7	15.813	0	P32337	Importin subunit beta-3	0	0	2033400	0	0	0
P53309	Clathrin coat assembly protein AP180B	YAP1802	1074	64.328	2031000	4	4	4	9.5	9.5	9.5	4	42.598	0	P53309	Clathrin coat assembly protein AP180B	0	0	0	2031000	0	0
P33734	Imidazole glycerol phosphate synthase hisHF;Glutamine amidotransferase;Cyclase	HIS7	547	61.067	2026400	8	8	8	18.1	18.1	18.1	8	21.887	0	P33734	Imidazole glycerol phosphate synthase hisHF;Glutamine amidotransferase;Cyclase	0	0	0	0	2026400	0
Q12164	Pore membrane protein of 33 kDa	POM33	1401	32.186	2010700	2	2	2	9.3	9.3	9.3	5	10.702	0	Q12164	Pore membrane protein of 33 kDa	1224900	342550	354770	88465	0	0
P53295	Ribosome-interacting GTPase 2	RBG2	1069	41.006	2000900	7	7	7	21.5	21.5	21.5	7	16.314	0	P53295	Ribosome-interacting GTPase 2	0	0	0	0	0	2000900
P38333	Essential nuclear protein 1	ENP1	684	55.136	1978700	5	5	5	13.7	13.7	13.7	6	6.8938	0	P38333	Essential nuclear protein 1	0	0	0	1186300	792350	0
P25340	Delta(24(24(1)))-sterol reductase	ERG4	338	56.039	1975900	4	4	4	9.1	9.1	9.1	4	7.1593	0	P25340	Delta(24(24(1)))-sterol reductase	1813400	0	0	162550	0	0
Q12096	Glucose N-acetyltransferase 1	GNT1	1391	57.577	1973800	6	6	6	17.5	17.5	17.5	7	11.421	0	Q12096	Glucose N-acetyltransferase 1	0	0	0	0	1973800	0
P38787	2-dehydropantoate 2-reductase	PAN5	716	42.821	1968900	4	4	4	13.7	13.7	13.7	4	17.189	0	P38787	2-dehydropantoate 2-reductase	0	0	0	0	0	1968900
CON__P07744			16	56.283	1968400	7	1	1	8	1.5	1.5	1	1.9298	0.0049858	CON__P07744		0	0	1968400	0	0	0
P25656	Cell division control protein 50	CDC50	372	44.982	1966500	3	3	3	15.6	15.6	15.6	4	6.8503	0	P25656	Cell division control protein 50	0	0	0	0	1966500	0
P36130	CCR4-associated factor 4	CAF4	610	72.831	1962300	6	6	6	12.1	12.1	12.1	6	20.113	0	P36130	CCR4-associated factor 4	0	0	0	1962300	0	0
P00890	Citrate synthase, mitochondrial	CIT1	64	53.359	1958900	4	4	4	9.4	9.4	9.4	6	10.379	0	P00890	Citrate synthase, mitochondrial	0	0	0	0	1438100	520850
P24276	Protein SSD1	SSD1	325	139.95	1957900	8	8	8	8.2	8.2	8.2	8	12.343	0	P24276	Protein SSD1	0	1957900	0	0	0	0
P25573	Mitochondrial inner membrane i-AAA protease supercomplex subunit MGR1	MGR1	356	47.156	1940000	2	2	2	7.9	7.9	7.9	3	8.681	0	P25573	Mitochondrial inner membrane i-AAA protease supercomplex subunit MGR1	0	0	0	0	0	1940000
P29295	Casein kinase I homolog HRR25	HRR25	406	57.339	1924000	4	4	4	11.9	11.9	11.9	4	8.1812	0	P29295	Casein kinase I homolog HRR25	0	0	0	0	1924000	0
P38177	Uncharacterized protein YBL086C		658	51.996	1917000	6	6	6	18	18	18	6	8.9486	0	P38177	Uncharacterized protein YBL086C	0	0	0	0	1917000	0
P27801	Vacuolar membrane protein PEP3	PEP3	389	107.4	1916900	9	9	9	12.6	12.6	12.6	8	14.075	0	P27801	Vacuolar membrane protein PEP3	0	0	1916900	0	0	0
Q08492	Bud site selection protein 21	BUD21	1362	24.385	1914200	2	2	2	9.8	9.8	9.8	2	13.312	0	Q08492	Bud site selection protein 21	0	0	0	0	0	1914200
P40413	T-complex protein 1 subunit epsilon	CCT5	866	61.913	1899000	6	6	6	8.9	8.9	8.9	6	9.5163	0	P40413	T-complex protein 1 subunit epsilon	0	0	0	633920	1265000	0
Q04372	Type 2A phosphatase-associated protein 42	TAP42	1239	42.567	1891100	5	5	5	20.2	20.2	20.2	5	15.488	0	Q04372	Type 2A phosphatase-associated protein 42	0	0	0	0	0	1891100
P33754	Translocation protein SEC66	SEC66	549	24.231	1884900	2	2	2	9.2	9.2	9.2	2	5.2678	0	P33754	Translocation protein SEC66	0	0	0	0	0	1884900
P46367	Potassium-activated aldehyde dehydrogenase, mitochondrial	ALD4	942	56.695	1880100	6	6	6	16.2	16.2	16.2	6	12.977	0	P46367	Potassium-activated aldehyde dehydrogenase, mitochondrial	0	0	0	0	1880100	0
Q05533	Inositol monophosphatase 2	INM2	1274	32.092	1880000	1	1	1	4.1	4.1	4.1	3	1.9219	0.0056899	Q05533	Inositol monophosphatase 2	709070	756870	414010	0	0	0
Q12296	Protein MAM3	MAM3	1413	77.711	1878100	3	3	3	7.9	7.9	7.9	3	5.1699	0	Q12296	Protein MAM3	0	0	0	1878100	0	0
P53914	UPF0202 protein KRE33	KRE33	1112	119.39	1875900	5	5	5	6.3	6.3	6.3	9	15.77	0	P53914	UPF0202 protein KRE33	0	576810	1132500	166570	0	0
P35845	Oxysterol-binding protein homolog 1	SWH1	586	135.1	1862900	7	7	7	8	8	8	9	17.173	0	P35845	Oxysterol-binding protein homolog 1	0	1862900	0	0	0	0
P53278	Uncharacterized protein YGR130C	YGR130C	1066	92.697	1853700	6	6	6	8.2	8.2	8.2	6	8.9593	0	P53278	Uncharacterized protein YGR130C	0	463930	1389800	0	0	0
Q05166	Nucleoporin ASM4	ASM4	1270	58.807	1825800	3	3	3	10.6	10.6	10.6	4	6.5092	0	Q05166	Nucleoporin ASM4	0	0	0	1825800	0	0
P00358	Glyceraldehyde-3-phosphate dehydrogenase 2	TDH2	53	35.846	1810300	17	2	1	50.9	9.3	2.1	3	4.5517	0	P00358	Glyceraldehyde-3-phosphate dehydrogenase 2	0	0	0	0	0	1810300
P25617	Uncharacterized protein YCR016W		364	33.593	1808900	3	3	3	13.1	13.1	13.1	3	6.3483	0	P25617	Uncharacterized protein YCR016W	0	0	0	0	0	1808900
P41277;P40106	Glycerol-1-phosphate phosphohydrolase 1	GPP1	899	27.947	1800800	3	3	3	20	20	20	3	6.7421	0	P41277;P40106	Glycerol-1-phosphate phosphohydrolase 1	0	0	0	0	0	1800800
P32454	Aminopeptidase 2, mitochondrial	APE2	458	107.75	1797900	8	7	7	11.2	10.3	10.3	8	13.357	0	P32454	Aminopeptidase 2, mitochondrial	0	0	1797900	0	0	0
Q02046	Methylenetetrahydrofolate dehydrogenase [NAD(+)]	MTD1	1164	36.239	1795400	3	3	3	18.1	18.1	18.1	4	8.6204	0	Q02046	Methylenetetrahydrofolate dehydrogenase [NAD(+)]	0	0	0	0	0	1795400
P25567	RNA-binding protein SRO9	SRO9	355	48.059	1791600	4	4	4	14.3	14.3	14.3	5	8.6593	0	P25567	RNA-binding protein SRO9	0	0	0	351210	1440400	0
P23337	Glycogen [starch] synthase isoform 1	GSY1	319	80.509	1791200	7	4	4	13.7	9	9	4	8.708	0	P23337	Glycogen [starch] synthase isoform 1	0	0	0	1791200	0	0
Q12404	Protein disulfide-isomerase MPD1	MPD1	1424	36.408	1786500	3	3	3	11	11	11	3	7.9554	0	Q12404	Protein disulfide-isomerase MPD1	0	0	0	0	0	1786500
Q08601	Metacaspase-1	MCA1	1364	47.982	1786400	3	3	3	12.5	12.5	12.5	4	21.155	0	Q08601	Metacaspase-1	0	0	0	0	1786400	0
P38085	Valine/tyrosine/tryptophan amino-acid permease 1	TAT1	639	68.757	1781100	1	1	1	2.1	2.1	2.1	5	14.212	0	P38085	Valine/tyrosine/tryptophan amino-acid permease 1	410670	189270	180060	0	0	1001100
P53235	Eukaryotic translation initiation factor 2A	YGR054W	1059	71.304	1777100	3	3	3	8.1	8.1	8.1	3	14.979	0	P53235	Eukaryotic translation initiation factor 2A	0	0	0	1777100	0	0
CON__Q58D62			41	42.663	1777000	2	2	2	5.2	5.2	5.2	4	4.0411	0	CON__Q58D62		946980	418740	411290	0	0	0
P32839	Mitochondrial chaperone BCS1	BCS1	514	51.107	1772300	4	4	4	11.2	11.2	11.2	7	17.724	0	P32839	Mitochondrial chaperone BCS1	0	0	0	0	394830	1377400
P32499	Nucleoporin NUP2	NUP2	476	77.88	1765300	6	6	6	9.6	9.6	9.6	6	9.9483	0	P32499	Nucleoporin NUP2	0	0	1765300	0	0	0
P53290	GTP-binding protein GTR2	GTR2	1067	38.6	1764500	4	4	4	13.5	13.5	13.5	4	16.677	0	P53290	GTP-binding protein GTR2	0	0	0	0	0	1764500
P39101	Protein CAJ1	CAJ1	782	44.854	1763800	4	4	4	13.6	13.6	13.6	5	15.852	0	P39101	Protein CAJ1	0	0	0	0	916150	847610
P53292	37S ribosomal protein S35, mitochondrial	MRPS35	1068	39.575	1756100	5	5	5	23.5	23.5	23.5	6	9.582	0	P53292	37S ribosomal protein S35, mitochondrial	0	0	0	0	0	1756100
P33332	Exocyst complex component SEC3	SEC3	541	154.69	1753600	6	6	6	5.7	5.7	5.7	7	12.977	0	P33332	Exocyst complex component SEC3	0	1753600	0	0	0	0
P38797	Protein phosphatase 2C homolog 7, mitochondrial	PTC7	721	37.782	1748600	4	4	4	11.1	11.1	11.1	4	11.655	0	P38797	Protein phosphatase 2C homolog 7, mitochondrial	0	0	0	0	0	1748600
Q06523	Uncharacterized protein YPR148C	YPR148C	1312	49.279	1747700	6	6	6	18.2	18.2	18.2	6	9.2406	0	Q06523	Uncharacterized protein YPR148C	0	0	0	1747700	0	0
P38089	Protein phosphatase 2C homolog 4	PTC4	642	44.175	1741800	5	5	5	14	14	14	5	13.079	0	P38089	Protein phosphatase 2C homolog 4	0	0	0	0	0	1741800
P32623	Probable glycosidase CRH2	UTR2	499	49.891	1741400	1	1	1	4.9	4.9	4.9	2	2.6684	0.0030912	P32623	Probable glycosidase CRH2	1741400	0	0	0	0	0
P38244	Vacuolar membrane protease	PFF1	673	111.03	1733700	5	5	5	7.4	7.4	7.4	5	9.7934	0	P38244	Vacuolar membrane protease	1624900	108790	0	0	0	0
Q03151	Mitochondrial GTPase 1	MTG1	1192	42.144	1723200	3	3	3	10.6	10.6	10.6	3	16.791	0	Q03151	Mitochondrial GTPase 1	0	0	0	0	0	1723200
P40047	Aldehyde dehydrogenase 5, mitochondrial	ALD5	833	56.692	1711500	5	5	5	11.9	11.9	11.9	5	8.8581	0	P40047	Aldehyde dehydrogenase 5, mitochondrial	0	0	0	0	1711500	0
P40485	Phosphatidylinositol 4,5-bisphosphate-binding protein SLM1	SLM1	874	77.596	1699500	5	5	5	10.5	10.5	10.5	7	12.256	0	P40485	Phosphatidylinositol 4,5-bisphosphate-binding protein SLM1	0	0	372550	1326900	0	0
P34167	Eukaryotic translation initiation factor 4B	TIF3	559	48.521	1697900	5	5	5	21.8	21.8	21.8	5	9.7892	0	P34167	Eukaryotic translation initiation factor 4B	0	0	0	0	1697900	0
P14020	Dolichol-phosphate mannosyltransferase	DPM1	208	30.362	1695900	2	2	2	7.9	7.9	7.9	6	6.3308	0	P14020	Dolichol-phosphate mannosyltransferase	394090	0	0	748890	209080	343830
P38715	NADPH-dependent aldose reductase GRE3	GRE3	704	37.118	1693100	4	4	4	14.7	14.7	14.7	4	6.2927	0	P38715	NADPH-dependent aldose reductase GRE3	0	0	0	0	0	1693100
P43633	Serine/threonine-protein kinase Haspin homolog ALK1	ALK1	939	86.086	1688600	5	5	5	10.3	10.3	10.3	6	11.334	0	P43633	Serine/threonine-protein kinase Haspin homolog ALK1	0	0	0	1688600	0	0
P39929	Vacuolar-sorting protein SNF7	SNF7	808	26.987	1688500	3	3	3	14.2	14.2	14.2	4	5.2645	0	P39929	Vacuolar-sorting protein SNF7	0	0	0	0	0	1688500
P25342	Cell division control protein 10	CDC10	339	37.024	1683200	2	2	2	9.9	9.9	9.9	3	18.862	0	P25342	Cell division control protein 10	0	0	0	0	0	1683200
P43556	Rho-GTPase-activating protein RGD2	RGD2	924	82.276	1671200	5	5	5	9	9	9	5	8.023	0	P43556	Rho-GTPase-activating protein RGD2	0	0	0	1671200	0	0
P53379	Aspartic proteinase MKC7	MKC7	1084	64.268	1668100	2	2	2	6.2	6.2	6.2	3	4.6467	0	P53379	Aspartic proteinase MKC7	741220	926910	0	0	0	0
P32608	Retrograde regulation protein 2	RTG2	495	65.598	1660800	7	7	7	14.5	14.5	14.5	6	13.534	0	P32608	Retrograde regulation protein 2	0	0	115790	1031600	0	513460
P38770	Nucleus export protein BRL1	BRL1	713	53.385	1659000	2	2	2	6.4	6.4	6.4	2	9.1551	0	P38770	Nucleus export protein BRL1	0	0	0	1659000	0	0
P36169	Suppressor of lethality of KEX2 GAS1 double null mutant protein 1	SKG1	617	39.815	1654900	4	4	4	15.5	15.5	15.5	5	23.34	0	P36169	Suppressor of lethality of KEX2 GAS1 double null mutant protein 1	0	0	0	0	411280	1243600
P38226	Uncharacterized acyltransferase CST26	CST26	670	45.515	1645200	4	4	4	14.1	14.1	14.1	5	9.1036	0	P38226	Uncharacterized acyltransferase CST26	257530	0	0	0	0	1387700
Q02199	Nucleoporin NUP49/NSP49	NUP49	1166	49.142	1636100	2	2	2	5.3	5.3	5.3	3	13.554	0	Q02199	Nucleoporin NUP49/NSP49	0	0	0	0	532320	1103800
Q12344	GTPase-activating protein GYP5	GYP5	1416	101.8	1629400	5	5	5	7.9	7.9	7.9	5	22.342	0	Q12344	GTPase-activating protein GYP5	0	1629400	0	0	0	0
P25039	Elongation factor G, mitochondrial	MEF1	331	84.615	1621400	5	5	5	8.4	8.4	8.4	4	8.3294	0	P25039	Elongation factor G, mitochondrial	0	0	0	1621400	0	0
P32500	Nucleoporin NDC1	NDC1	477	74.12	1618600	6	6	6	10.2	10.2	10.2	6	12.034	0	P32500	Nucleoporin NDC1	1618600	0	0	0	0	0
Q12251	Uncharacterized mitochondrial carrier YPR011C		1410	35.913	1618000	5	5	5	23.6	23.6	23.6	5	14.24	0	Q12251	Uncharacterized mitochondrial carrier YPR011C	0	0	0	0	0	1618000
P47045	Mitochondrial import inner membrane translocase subunit TIM54	TIM54	965	54.182	1615100	7	7	7	19.2	19.2	19.2	8	18.856	0	P47045	Mitochondrial import inner membrane translocase subunit TIM54	0	0	0	0	1615100	0
P32363	Phosphatidylinositol N-acetylglucosaminyltransferase GPI3 subunit	SPT14	449	50.608	1613800	5	5	5	17.5	17.5	17.5	6	25.527	0	P32363	Phosphatidylinositol N-acetylglucosaminyltransferase GPI3 subunit	0	0	0	0	0	1613800
P17883	Superkiller protein 3	SKI3	256	163.76	1613800	8	8	8	5.7	5.7	5.7	8	16.701	0	P17883	Superkiller protein 3	0	1613800	0	0	0	0
P42934	Dolichyl-phosphate-mannose--protein mannosyltransferase 6	PMT6	916	88.025	1610200	3	3	3	5.1	5.1	5.1	7	5.0465	0	P42934	Dolichyl-phosphate-mannose--protein mannosyltransferase 6	740830	702500	0	0	166860	0
P38853	Kelch repeat-containing protein 1	KEL1	734	131.15	1601000	6	6	6	5.9	5.9	5.9	6	10.938	0	P38853	Kelch repeat-containing protein 1	0	1601000	0	0	0	0
P38087	Carrier protein YMC2, mitochondrial	YMC2	640	36.555	1590600	4	4	4	15.8	15.8	15.8	4	6.9458	0	P38087	Carrier protein YMC2, mitochondrial	0	0	0	0	0	1590600
Q05787	ERAD-associated E3 ubiquitin-protein ligase component HRD3	HRD3	1279	95.48	1584900	4	4	4	4.4	4.4	4.4	4	5.4032	0	Q05787	ERAD-associated E3 ubiquitin-protein ligase component HRD3	0	0	1584900	0	0	0
P39517	ATP-dependent RNA helicase DHH1	DHH1	787	57.543	1581800	3	3	3	7.9	7.9	7.9	4	6.5852	0	P39517	ATP-dependent RNA helicase DHH1	0	0	0	1213500	368270	0
P32266	Dynamin-like GTPase MGM1, mitochondrial;Dynamin-like GTPase MGM1 large isoform;Dynamin-like GTPase MGM1 small isoform	MGM1	434	99.177	1579000	4	4	4	4.9	4.9	4.9	3	7.4221	0	P32266	Dynamin-like GTPase MGM1, mitochondrial;Dynamin-like GTPase MGM1 large isoform;Dynamin-like GTPase MGM1 small isoform	0	0	322230	1256800	0	0
P50080	Azole resistance protein 1	AZR1	1008	67.168	1577200	3	3	3	8.5	8.5	8.5	4	14.509	0	P50080	Azole resistance protein 1	0	0	0	0	0	1577200
P29311	Protein BMH1	BMH1	407	30.091	1572100	11	2	2	47.6	9	9	2	3.0521	0.00080064	P29311	Protein BMH1	0	0	0	0	0	1572100
Q02629	Nucleoporin NUP100/NSP100	NUP100	1170	99.987	1565700	3	3	3	5	5	5	3	7.4071	0	Q02629	Nucleoporin NUP100/NSP100	0	0	1565700	0	0	0
Q06106	Multiple RNA-binding domain-containing protein 1	MRD1	1291	101.12	1565600	7	7	7	10	10	10	7	12.421	0	Q06106	Multiple RNA-binding domain-containing protein 1	0	0	1565600	0	0	0
P12684	3-hydroxy-3-methylglutaryl-coenzyme A reductase 2	HMG2	194	115.69	1563200	10	7	7	11.8	8.7	8.7	7	12.283	0	P12684	3-hydroxy-3-methylglutaryl-coenzyme A reductase 2	1563200	0	0	0	0	0
Q03466	Protein EBS1	EBS1	1199	99.999	1557600	2	2	2	2.7	2.7	2.7	4	13.986	0	Q03466	Protein EBS1	0	0	700500	857120	0	0
P40073	High osmolarity signaling protein SHO1	SHO1	840	41.125	1555900	2	2	2	6.3	6.3	6.3	4	3.7326	0	P40073	High osmolarity signaling protein SHO1	773650	0	0	0	0	782240
P07275	Delta-1-pyrroline-5-carboxylate dehydrogenase, mitochondrial	PUT2	131	64.434	1552900	3	3	3	9.6	9.6	9.6	4	4.3899	0	P07275	Delta-1-pyrroline-5-carboxylate dehydrogenase, mitochondrial	0	0	0	0	1552900	0
P46680	Actin-interacting protein 1	AIP1	946	67.34	1539200	3	3	3	9.8	9.8	9.8	4	15.362	0	P46680	Actin-interacting protein 1	0	0	0	1539200	0	0
P23585	High-affinity glucose transporter HXT2	HXT2	321	59.84	1538600	4	2	2	7.4	4.6	4.6	6	5.6328	0	P23585	High-affinity glucose transporter HXT2	565230	672930	107980	192450	0	0
P36165	Lipase 4	TGL4	616	102.72	1526200	6	6	6	9.1	9.1	9.1	6	9.6773	0	P36165	Lipase 4	0	0	1526200	0	0	0
P25578	CDP-diacylglycerol--glycerol-3-phosphate 3-phosphatidyltransferase	PGS1	358	59.37	1524600	6	6	6	13.4	13.4	13.4	7	11.692	0	P25578	CDP-diacylglycerol--glycerol-3-phosphate 3-phosphatidyltransferase	0	218090	0	0	1306500	0
P21957	Transcriptional repressor OPI1	OPI1	296	46.591	1503200	3	3	3	11	11	11	6	6.697	0	P21957	Transcriptional repressor OPI1	0	0	0	0	1503200	0
P46959	tRNA (adenine(58)-N(1))-methyltransferase catalytic subunit TRM61	GCD14	952	43.919	1500900	4	4	4	13.6	13.6	13.6	4	14.796	0	P46959	tRNA (adenine(58)-N(1))-methyltransferase catalytic subunit TRM61	0	0	0	0	0	1500900
P50101	Ubiquitin carboxyl-terminal hydrolase 15	UBP15	1012	143.56	1498200	5	5	5	6	6	6	5	11.404	0	P50101	Ubiquitin carboxyl-terminal hydrolase 15	0	1498200	0	0	0	0
P38205	Multisite-specific tRNA:(cytosine-C(5))-methyltransferase	NCL1	662	77.619	1494600	5	5	5	9.1	9.1	9.1	5	10.386	0	P38205	Multisite-specific tRNA:(cytosine-C(5))-methyltransferase	0	0	0	1494600	0	0
P47013;P23501	Dihydrosphingosine 1-phosphate phosphatase LCB3	LCB3	959	47.371	1487900	3	3	3	8.1	8.1	8.1	4	9.8735	0	P47013;P23501	Dihydrosphingosine 1-phosphate phosphatase LCB3	1350700	137180	0	0	0	0
P12945	N-terminal acetyltransferase A complex subunit NAT1	NAT1	202	98.904	1481200	6	6	6	8.1	8.1	8.1	6	25.284	0	P12945	N-terminal acetyltransferase A complex subunit NAT1	0	0	1481200	0	0	0
P32465	Low-affinity glucose transporter HXT1	HXT1	462	63.261	1472000	6	2	2	10.4	4	4	3	6.1588	0	P32465	Low-affinity glucose transporter HXT1	1298900	0	173110	0	0	0
P27929	37S ribosomal protein NAM9, mitochondrial	NAM9	393	56.355	1442100	5	5	5	12.8	12.8	12.8	5	16.728	0	P27929	37S ribosomal protein NAM9, mitochondrial	0	0	0	0	1442100	0
Q06151	m7GpppX diphosphatase	DCS1	1294	40.769	1440800	4	4	4	14.3	14.3	14.3	4	5.9619	0	Q06151	m7GpppX diphosphatase	0	0	0	0	0	1440800
Q08199	Nucleotide exchange factor SIL1	SIL1	1350	48.274	1439100	4	4	4	13.1	13.1	13.1	7	35.259	0	Q08199	Nucleotide exchange factor SIL1	0	0	0	0	728360	710740
P31688	Trehalose-phosphatase	TPS2	428	102.98	1433100	5	5	5	7.1	7.1	7.1	6	7.9564	0	P31688	Trehalose-phosphatase	0	0	1433100	0	0	0
P40107	GDP-mannose transporter 1	VRG4	847	37.018	1432100	1	1	1	4.5	4.5	4.5	5	4.3103	0	P40107	GDP-mannose transporter 1	1059400	215200	0	157490	0	0
P38153	AP-3 complex subunit mu	APM3	652	54.823	1431100	5	5	5	14.9	14.9	14.9	6	16.686	0	P38153	AP-3 complex subunit mu	0	0	0	0	1431100	0
P43620	Sporulation protein RMD8	RMD8	937	75.913	1429300	3	3	3	8.2	8.2	8.2	3	12.754	0	P43620	Sporulation protein RMD8	0	0	0	1429300	0	0
P36083	Uncharacterized protein YKL075C	YKL075C	601	52.087	1422000	1	1	1	3.8	3.8	3.8	1	1.8057	0.00911	P36083	Uncharacterized protein YKL075C	0	0	0	809150	612830	0
P39533	Homocitrate dehydratase, mitochondrial	ACO2	792	86.525	1417500	3	3	3	4.8	4.8	4.8	3	10.465	0	P39533	Homocitrate dehydratase, mitochondrial	0	0	0	1417500	0	0
P39958	Rab GDP-dissociation inhibitor	GDI1	814	51.206	1416000	2	2	2	4.9	4.9	4.9	3	4.8733	0	P39958	Rab GDP-dissociation inhibitor	0	0	0	0	729830	686190
Q04894	NADP-dependent alcohol dehydrogenase 6	ADH6	1258	39.617	1415200	3	3	3	11.9	11.9	11.9	3	26.026	0	Q04894	NADP-dependent alcohol dehydrogenase 6	0	0	0	0	0	1415200
P26321	60S ribosomal protein L5	RPL5	376	33.714	1404700	2	2	2	11.1	11.1	11.1	2	8.8692	0	P26321	60S ribosomal protein L5	0	0	0	0	0	1404700
P30822	Exportin-1	CRM1	419	124.1	1400800	6	6	6	5.7	5.7	5.7	7	8.8942	0	P30822	Exportin-1	0	0	1197800	0	0	203010
P50110	Sorting assembly machinery 37 kDa subunit	SAM37	1014	37.493	1397200	5	5	5	19.3	19.3	19.3	5	15.195	0	P50110	Sorting assembly machinery 37 kDa subunit	0	0	0	0	0	1397200
P53136	Ribosome biogenesis protein NSA1	NSA1	1046	51.906	1396100	6	6	6	15.8	15.8	15.8	6	8.6891	0	P53136	Ribosome biogenesis protein NSA1	0	0	0	0	1396100	0
P38810	SED5-binding protein 3	SFB3	722	103.95	1388200	4	4	4	5.5	5.5	5.5	4	6.9668	0	P38810	SED5-binding protein 3	0	0	1388200	0	0	0
Q06708	Vacuole morphology and inheritance protein 14	VAC14	1323	99.771	1383000	4	3	3	4.8	4	4	3	9.3862	0	Q06708	Vacuole morphology and inheritance protein 14	0	0	1383000	0	0	0
P54867	Protein SLG1	SLG1	1136	39.27	1375000	3	3	3	7.1	7.1	7.1	3	4.5112	0	P54867	Protein SLG1	0	0	1375000	0	0	0
P33442;P23248	40S ribosomal protein S1-A;40S ribosomal protein S1-B	RPS1A;RPS1B	315	28.743	1370000	4	4	4	14.1	14.1	14.1	6	8.0003	0	P33442;P23248	40S ribosomal protein S1-A;40S ribosomal protein S1-B	0	0	0	588020	134120	647910
P12868	E3 ubiquitin-protein ligase PEP5	PEP5	201	117.48	1365700	6	6	6	6	6	6	5	9.4558	0	P12868	E3 ubiquitin-protein ligase PEP5	0	0	1365700	0	0	0
P38071	Enoyl-[acyl-carrier protein] reductase [NADPH, B-specific], mitochondrial	ETR1	635	42.066	1364400	3	3	3	11.3	11.3	11.3	4	7.6044	0	P38071	Enoyl-[acyl-carrier protein] reductase [NADPH, B-specific], mitochondrial	0	0	0	0	0	1364400
P33311	ATP-dependent permease MDL2, mitochondrial	MDL2	537	85.136	1364100	5	5	5	10.1	10.1	10.1	5	8.3193	0	P33311	ATP-dependent permease MDL2, mitochondrial	0	0	0	1364100	0	0
P34250	Eisosome protein SEG2	SEG2	567	125.59	1358100	4	4	4	3.9	3.9	3.9	4	12.525	0	P34250	Eisosome protein SEG2	0	1358100	0	0	0	0
P40341	Mitochondrial respiratory chain complexes assembly protein YTA12	YTA12	857	93.231	1348500	6	4	4	7.3	5	5	4	6.538	0	P40341	Mitochondrial respiratory chain complexes assembly protein YTA12	0	0	1348500	0	0	0
Q99216	Pre-rRNA-processing protein PNO1	PNO1	1451	30.331	1329700	4	4	4	18.6	18.6	18.6	4	5.9674	0	Q99216	Pre-rRNA-processing protein PNO1	0	0	0	0	0	1329700
P18239;P18238;P04710	ADP,ATP carrier protein 2;ADP,ATP carrier protein 3;ADP,ATP carrier protein 1	PET9;AAC3;AAC1	259	34.426	1319100	2	2	2	7.9	7.9	7.9	6	4.149	0	P18239;P18238;P04710	ADP,ATP carrier protein 2;ADP,ATP carrier protein 3;ADP,ATP carrier protein 1	342000	0	0	0	349910	627210
P06780	GTP-binding protein RHO1	RHO1	113	23.152	1313300	2	2	2	11.5	11.5	11.5	2	2.1458	0.0043796	P06780	GTP-binding protein RHO1	0	0	0	0	0	1313300
P50276	High-affinity methionine permease	MUP1	1015	63.221	1312200	4	4	4	9.4	9.4	9.4	5	10.011	0	P50276	High-affinity methionine permease	1312200	0	0	0	0	0
P0CX56;P0CX55	40S ribosomal protein S18-B;40S ribosomal protein S18-A	RPS18B;RPS18A	168	17.037	1310900	3	3	3	25.3	25.3	25.3	6	12.814	0	P0CX56;P0CX55	40S ribosomal protein S18-B;40S ribosomal protein S18-A	406160	0	0	482340	133050	289390
P38813	Protein BIG1	BIG1	724	39.068	1306100	3	3	3	7.2	7.2	7.2	3	5.2343	0	P38813	Protein BIG1	0	0	0	0	0	1306100
Q01662	Methionine aminopeptidase 1	MAP1	1159	43.373	1301300	4	4	4	12.4	12.4	12.4	4	29.822	0	Q01662	Methionine aminopeptidase 1	0	0	0	0	0	1301300
Q03790	Nucleoporin NUP53	NUP53	1216	52.664	1300200	3	3	3	13.7	13.7	13.7	3	6.0711	0	Q03790	Nucleoporin NUP53	0	0	0	0	1300200	0
P39543	Protein SOP4	SOP4	794	26.625	1299700	1	1	1	5.1	5.1	5.1	1	9.9131	0	P39543	Protein SOP4	0	0	0	0	0	1299700
Q06839	PX domain-containing protein YPR097W	YPR097W	1325	123.08	1297200	4	4	4	5.6	5.6	5.6	4	11.609	0	Q06839	PX domain-containing protein YPR097W	0	1297200	0	0	0	0
P48563	Protein MON2	MON2	996	186.83	1295400	6	6	6	4.2	4.2	4.2	6	10.141	0	P48563	Protein MON2	0	1295400	0	0	0	0
P39952	Mitochondrial inner membrane protein OXA1	OXA1	812	44.815	1293200	2	2	2	9	9	9	2	5.0342	0	P39952	Mitochondrial inner membrane protein OXA1	0	0	0	0	0	1293200
P53955	Phosphatidylinositol 4,5-bisphosphate-binding protein SLM2	SLM2	1122	74.784	1292300	3	3	3	9	9	9	3	5.9978	0	P53955	Phosphatidylinositol 4,5-bisphosphate-binding protein SLM2	0	0	0	1292300	0	0
Q03370	Peroxisomal membrane protein PEX29	PEX29	1196	63.542	1288400	3	3	3	6.7	6.7	6.7	3	5.6641	0	Q03370	Peroxisomal membrane protein PEX29	0	0	0	1288400	0	0
P40469	DNA repair/transcription protein MET18/MMS19	MET18	869	117.87	1284100	6	6	6	7.9	7.9	7.9	6	12.769	0	P40469	DNA repair/transcription protein MET18/MMS19	0	0	1284100	0	0	0
P35723	Endoplasmic reticulum transmembrane protein 1	YET1	581	23.459	1281900	3	3	3	23.8	23.8	23.8	4	3.9283	0	P35723	Endoplasmic reticulum transmembrane protein 1	1281900	0	0	0	0	0
Q06440	Coronin-like protein	CRN1	1304	72.552	1281300	4	4	4	7.5	7.5	7.5	4	7.3218	0	Q06440	Coronin-like protein	0	0	0	1281300	0	0
P16649	General transcriptional corepressor TUP1	TUP1	243	78.307	1281200	7	7	7	11.6	11.6	11.6	7	10.892	0	P16649	General transcriptional corepressor TUP1	0	0	1281200	0	0	0
P41733	GPI transamidase component GAB1	GAB1	903	44.741	1279600	1	1	1	2.5	2.5	2.5	3	2.4452	0.0037509	P41733	GPI transamidase component GAB1	742780	352570	184270	0	0	0
P07172	Histidinol-phosphate aminotransferase	HIS5	117	42.682	1278600	4	4	4	12.2	12.2	12.2	4	6.2003	0	P07172	Histidinol-phosphate aminotransferase	0	0	0	0	0	1278600
Q07830	GPI ethanolamine phosphate transferase 3	GPI13	1337	115.63	1275500	3	3	3	2.9	2.9	2.9	5	5.1791	0	Q07830	GPI ethanolamine phosphate transferase 3	984670	149280	141560	0	0	0
P39005	Cell wall synthesis protein KRE9	KRE9	769	29.988	1269200	1	1	1	4	4	4	1	3.3468	0.00081967	P39005	Cell wall synthesis protein KRE9	0	0	0	0	0	1269200
P43560	Uncharacterized protein YFL042C	YFL042C	925	76.355	1267100	2	2	2	4.2	4.2	4.2	3	3.128	0.00080515	P43560	Uncharacterized protein YFL042C	0	0	227520	1039600	0	0
Q99207	Nucleolar complex protein 14	NOP14	1450	94.301	1261000	5	5	5	6.4	6.4	6.4	5	9.519	0	Q99207	Nucleolar complex protein 14	0	0	1261000	0	0	0
Q04924	Glucosidase 2 subunit beta	GTB1	1260	79.907	1259900	5	5	5	8.4	8.4	8.4	9	15.507	0	Q04924	Glucosidase 2 subunit beta	0	0	565750	694200	0	0
P38084;P41815	Leu/Val/Ile amino-acid permease	BAP2	638	67.769	1258200	4	4	4	8.9	8.9	8.9	4	4.8185	0	P38084;P41815	Leu/Val/Ile amino-acid permease	374210	0	0	0	581600	302370
P53122	Uncharacterized protein YGL138C		1044	40.845	1256900	1	1	1	3.2	3.2	3.2	1	3.0141	0.00079681	P53122	Uncharacterized protein YGL138C	0	0	0	0	1256900	0
P20449	ATP-dependent RNA helicase DBP5	DBP5	282	53.903	1247400	4	4	4	12.9	12.9	12.9	5	12.297	0	P20449	ATP-dependent RNA helicase DBP5	0	0	0	0	1247400	0
P26725;P33550	Probable mannosyltransferase YUR1	YUR1	379	50.835	1246700	4	4	4	11.4	11.4	11.4	4	8.2051	0	P26725;P33550	Probable mannosyltransferase YUR1	0	0	0	0	1246700	0
P40549	Alpha-1,3-mannosyltransferase MNT3	MNT3	884	72.375	1242900	3	3	3	6.2	6.2	6.2	3	4.2863	0	P40549	Alpha-1,3-mannosyltransferase MNT3	0	0	0	1242900	0	0
P04050	DNA-directed RNA polymerase II subunit RPB1	RPO21	81	191.61	1242700	6	5	5	4.3	3.8	3.8	6	11.238	0	P04050	DNA-directed RNA polymerase II subunit RPB1	1098600	144120	0	0	0	0
Q08023	Protein FMP25, mitochondrial	FMP25	1343	66.759	1240400	4	4	4	11.1	11.1	11.1	6	10.426	0	Q08023	Protein FMP25, mitochondrial	0	0	0	445940	794420	0
P53909	Adenine deaminase	AAH1	1110	39.635	1237000	3	3	3	13.8	13.8	13.8	4	6.7652	0	P53909	Adenine deaminase	0	0	0	0	0	1237000
P06738	Glycogen phosphorylase	GPH1	110	103.27	1236800	4	4	4	5.7	5.7	5.7	3	7.624	0	P06738	Glycogen phosphorylase	449330	0	787470	0	0	0
P07264	3-isopropylmalate dehydratase	LEU1	129	85.793	1228000	4	4	4	7.2	7.2	7.2	4	13.38	0	P07264	3-isopropylmalate dehydratase	0	0	1228000	0	0	0
Q07807	mRNA-binding protein PUF3	PUF3	1334	98.067	1226000	4	4	4	4.1	4.1	4.1	4	6.7541	0	Q07807	mRNA-binding protein PUF3	0	0	1226000	0	0	0
P54114;P47771	Aldehyde dehydrogenase [NAD(P)+] 2;Aldehyde dehydrogenase [NAD(P)+] 1	ALD3;ALD2	1128	55.385	1223200	2	2	2	4.5	4.5	4.5	2	2.1559	0.0043828	P54114;P47771	Aldehyde dehydrogenase [NAD(P)+] 2;Aldehyde dehydrogenase [NAD(P)+] 1	0	0	0	1097400	125740	0
P41800	Maintenance of mitochondrial morphology protein 1	MMM1	904	48.659	1207200	4	4	4	16.2	16.2	16.2	4	15.38	0	P41800	Maintenance of mitochondrial morphology protein 1	0	0	0	0	1207200	0
P53045	Methylsterol monooxygenase	ERG25	1031	36.479	1206300	1	1	1	4.2	4.2	4.2	4	2.2214	0.0044183	P53045	Methylsterol monooxygenase	410310	0	0	174320	211460	410190
P50094	Inosine-5-monophosphate dehydrogenase 4	IMD4	1010	56.393	1203900	7	2	2	22.5	6.1	6.1	3	7.4303	0	P50094	Inosine-5-monophosphate dehydrogenase 4	0	0	0	0	1203900	0
P05756	40S ribosomal protein S13	RPS13	98	17.029	1201900	2	2	2	12.6	12.6	12.6	5	4.4653	0	P05756	40S ribosomal protein S13	437270	457860	306780	0	0	0
P32332	Mitochondrial oxaloacetate transport protein	OAC1	439	35.153	1199600	3	3	3	9.9	9.9	9.9	2	4.5188	0	P32332	Mitochondrial oxaloacetate transport protein	0	0	0	0	0	1199600
P53203	Peroxisomal membrane protein PEX31	PEX31	1055	52.942	1198600	2	2	2	6.5	6.5	6.5	2	14.414	0	P53203	Peroxisomal membrane protein PEX31	0	0	0	0	0	1198600
Q04119	Endopolyphosphatase	PPN1	1227	78.343	1197000	4	4	4	7.3	7.3	7.3	5	7.675	0	Q04119	Endopolyphosphatase	0	0	0	174710	0	1022300
P40857	Very-long-chain (3R)-3-hydroxyacyl-CoA dehydratase PHS1	PHS1	891	24.51	1193200	1	1	1	5.1	5.1	5.1	2	2.6243	0.0030651	P40857	Very-long-chain (3R)-3-hydroxyacyl-CoA dehydratase PHS1	909790	283460	0	0	0	0
P32474	Protein disulfide-isomerase EUG1	EUG1	469	58.981	1189700	3	3	3	7.2	7.2	7.2	3	4.9753	0	P32474	Protein disulfide-isomerase EUG1	0	0	0	1189700	0	0
P36534	54S ribosomal protein L40, mitochondrial	MRPL40	620	33.751	1189400	3	3	3	11.8	11.8	11.8	3	9.4006	0	P36534	54S ribosomal protein L40, mitochondrial	0	0	0	0	0	1189400
P36047	Protein phosphatase 1 regulatory subunit SDS22	SDS22	596	38.887	1172300	5	5	5	20.7	20.7	20.7	6	13.628	0	P36047	Protein phosphatase 1 regulatory subunit SDS22	0	0	0	0	0	1172300
P33315	Transketolase 2	TKL2	538	75.028	1171400	2	1	1	3.7	1	1	1	4.6025	0	P33315	Transketolase 2	0	0	0	1171400	0	0
P41814	tRNA (adenine(58)-N(1))-methyltransferase non-catalytic subunit TRM6	GCD10	908	54.389	1171100	3	3	3	8.6	8.6	8.6	3	7.3552	0	P41814	tRNA (adenine(58)-N(1))-methyltransferase non-catalytic subunit TRM6	0	0	0	0	1171100	0
P37370	Verprolin	VRP1	629	82.593	1165500	3	3	3	7.1	7.1	7.1	4	6.0598	0	P37370	Verprolin	0	0	1165500	0	0	0
P33401	Phosphoglucomutase 1	PGM1	545	63.111	1158900	3	3	2	6.7	6.7	4.6	4	9.7066	0	P33401	Phosphoglucomutase 1	0	0	0	598340	560520	0
Q04500	U3 small nucleolar RNA-associated protein 14	UTP14	1245	103.02	1154200	3	3	3	6	6	6	3	5.3523	0	Q04500	U3 small nucleolar RNA-associated protein 14	0	1154200	0	0	0	0
Q04370	Peroxisome assembly protein 12	PEX12	1238	45.992	1149300	3	3	3	7	7	7	3	6.3872	0	Q04370	Peroxisome assembly protein 12	0	0	0	0	0	1149300
Q02950	37S ribosomal protein MRP51, mitochondrial	MRP51	1187	39.445	1145600	4	4	4	12.5	12.5	12.5	4	6.524	0	Q02950	37S ribosomal protein MRP51, mitochondrial	0	0	0	0	0	1145600
Q02896	Alkaline ceramidase YDC1	YDC1	1184	37.23	1138000	1	1	1	8.5	8.5	8.5	1	2.5992	0.0030511	Q02896	Alkaline ceramidase YDC1	1138000	0	0	0	0	0
P18962	Dipeptidyl aminopeptidase B	DAP2	266	93.403	1134300	4	4	4	5.1	5.1	5.1	5	5.714	0	P18962	Dipeptidyl aminopeptidase B	0	144930	989370	0	0	0
Q04602	Vacuolar basic amino acid transporter 4	VBA4	1246	85.682	1129100	2	2	2	3.9	3.9	3.9	2	5.5096	0	Q04602	Vacuolar basic amino acid transporter 4	754050	218460	0	156630	0	0
Q08001	Uncharacterized protein YLR072W	YLR072W	1342	78.26	1120600	5	5	5	10.1	10.1	10.1	5	16.432	0	Q08001	Uncharacterized protein YLR072W	0	0	0	1120600	0	0
P20049	Prephenate dehydrogenase [NADP(+)]	TYR1	276	50.923	1118000	3	3	3	9.1	9.1	9.1	4	5.2251	0	P20049	Prephenate dehydrogenase [NADP(+)]	0	0	0	0	0	1118000
P38969	Pentamidine resistance factor, mitochondrial	PNT1	757	48.933	1114200	4	4	4	8.7	8.7	8.7	4	5.3682	0	P38969	Pentamidine resistance factor, mitochondrial	0	0	0	0	0	1114200
P0C2H7;P0C2H6	60S ribosomal protein L27-B;60S ribosomal protein L27-A	RPL27B;RPL27A	164	15.531	1110100	1	1	1	10.3	10.3	10.3	4	3.6164	0	P0C2H7;P0C2H6	60S ribosomal protein L27-B;60S ribosomal protein L27-A	686340	228190	195520	0	0	0
P38251	Replication factor C subunit 5	RFC5	677	39.941	1109900	2	2	2	6.2	6.2	6.2	4	4.3795	0	P38251	Replication factor C subunit 5	0	0	0	161600	0	948340
P50085	Prohibitin-2	PHB2	1009	34.406	1103500	4	4	4	19.7	19.7	19.7	4	9.9317	0	P50085	Prohibitin-2	0	0	0	0	0	1103500
P25605	Acetolactate synthase small subunit, mitochondrial	ILV6	362	33.986	1101900	3	3	3	11.7	11.7	11.7	6	10.805	0	P25605	Acetolactate synthase small subunit, mitochondrial	0	0	0	0	0	1101900
P40032	Prolyl 3,4-dihydroxylase TPA1	TPA1	832	74.041	1098600	4	4	4	9	9	9	4	8.9957	0	P40032	Prolyl 3,4-dihydroxylase TPA1	0	0	0	1098600	0	0
P49367	Homoaconitase, mitochondrial	LYS4	1003	75.15	1092500	3	3	3	7.6	7.6	7.6	4	6.3906	0	P49367	Homoaconitase, mitochondrial	0	0	0	1092500	0	0
P38929	Calcium-transporting ATPase 2	PMC1	751	130.86	1090000	5	5	5	5.1	5.1	5.1	5	7.7286	0	P38929	Calcium-transporting ATPase 2	67519	308100	161040	553360	0	0
P54861	Dynamin-related protein DNM1	DNM1	1135	84.971	1084200	9	9	9	15.1	15.1	15.1	11	15.752	0	P54861	Dynamin-related protein DNM1	0	0	552620	531540	0	0
P00360	Glyceraldehyde-3-phosphate dehydrogenase 1	TDH1	55	35.75	1078100	11	2	2	35.5	6.6	6.6	1	2.6661	0.0030864	P00360	Glyceraldehyde-3-phosphate dehydrogenase 1	0	0	0	0	0	1078100
P32618	Uncharacterized protein YEL043W		497	106.03	1077400	4	4	4	5.9	5.9	5.9	7	13.721	0	P32618	Uncharacterized protein YEL043W	0	0	647430	429940	0	0
P09620	Pheromone-processing carboxypeptidase KEX1	KEX1	157	82.244	1076300	3	3	3	6.4	6.4	6.4	3	4.8122	0	P09620	Pheromone-processing carboxypeptidase KEX1	0	0	1076300	0	0	0
P39730	Eukaryotic translation initiation factor 5B	FUN12	803	111.9	1070300	3	3	3	3.2	3.2	3.2	2	5.6456	0	P39730	Eukaryotic translation initiation factor 5B	0	1070300	0	0	0	0
Q02908	Elongator complex protein 3	ELP3	1185	63.656	1064500	3	3	3	5.7	5.7	5.7	3	7.6876	0	Q02908	Elongator complex protein 3	0	0	0	0	1064500	0
P20459	Eukaryotic translation initiation factor 2 subunit alpha	SUI2	283	34.717	1062700	2	2	2	10.9	10.9	10.9	3	12.119	0	P20459	Eukaryotic translation initiation factor 2 subunit alpha	0	0	0	0	0	1062700
P25360	Inorganic phosphate transporter PHO87	PHO87	344	102.55	1056300	6	4	4	7.5	5.5	5.5	5	10.691	0	P25360	Inorganic phosphate transporter PHO87	0	0	294190	762090	0	0
P36775	Lon protease homolog, mitochondrial	PIM1	621	127.13	1050200	3	3	3	2.2	2.2	2.2	4	4.6303	0	P36775	Lon protease homolog, mitochondrial	0	784300	0	0	265910	0
P23202	Transcriptional regulator URE2	URE2	314	40.27	1047900	2	2	2	6.8	6.8	6.8	2	10.619	0	P23202	Transcriptional regulator URE2	0	0	0	0	0	1047900
P26309	APC/C activator protein CDC20	CDC20	375	67.359	1046700	1	1	1	1.6	1.6	1.6	1	1.7846	0.0090973	P26309	APC/C activator protein CDC20	0	0	0	1046700	0	0
P52893	Probable alanine aminotransferase, mitochondrial	ALT1	1020	66.373	1044500	3	3	3	6.9	6.9	6.9	3	6.7035	0	P52893	Probable alanine aminotransferase, mitochondrial	0	0	0	0	1044500	0
P34163	Sterol esterase TGL1	TGL1	558	62.978	1044000	3	3	3	9.9	9.9	9.9	3	4.7923	0	P34163	Sterol esterase TGL1	0	0	0	0	1044000	0
P39012	GPI transamidase component GAA1	GAA1	775	69.317	1040600	2	2	2	3.6	3.6	3.6	4	3.9422	0	P39012	GPI transamidase component GAA1	887310	153330	0	0	0	0
Q10740	Leukotriene A-4 hydrolase homolog	LAP2	1381	77.352	1039700	3	3	3	8	8	8	3	11.553	0	Q10740	Leukotriene A-4 hydrolase homolog	0	0	0	1039700	0	0
Q08215	Peroxisomal membrane protein PEX15	PEX15	1352	43.676	1036200	4	4	4	12.5	12.5	12.5	3	17.108	0	Q08215	Peroxisomal membrane protein PEX15	0	0	0	0	0	1036200
Q12374	Nuclear control of ATPase protein 2	NCA2	1419	70.861	1031400	4	4	4	8.4	8.4	8.4	4	14.397	0	Q12374	Nuclear control of ATPase protein 2	0	0	0	1031400	0	0
P38889	Transcription factor SKN7	SKN7	745	69.201	1029700	3	3	3	6.6	6.6	6.6	3	5.0171	0	P38889	Transcription factor SKN7	0	0	0	1029700	0	0
P38682	ADP-ribosylation factor GTPase-activating protein GLO3	GLO3	696	55.093	1024600	4	4	4	10.1	10.1	10.1	4	14.559	0	P38682	ADP-ribosylation factor GTPase-activating protein GLO3	0	0	0	340640	683950	0
Q01560	Nucleolar protein 3	NPL3	1156	45.407	1016700	2	2	2	6.5	6.5	6.5	2	16.217	0	Q01560	Nucleolar protein 3	0	0	0	0	1016700	0
P53312	Succinyl-CoA ligase [ADP-forming] subunit beta, mitochondrial	LSC2	1075	46.9	1007700	3	3	3	9.1	9.1	9.1	3	6.5575	0	P53312	Succinyl-CoA ligase [ADP-forming] subunit beta, mitochondrial	0	0	0	0	0	1007700
P32770	Asparagine-rich protein	NRP1	503	79.298	1006600	2	2	2	5.7	5.7	5.7	2	6.2307	0	P32770	Asparagine-rich protein	0	0	0	1006600	0	0
Q03327	Mitochondrial fusion and transport protein UGO1	UGO1	1195	57.542	1006200	3	3	3	8.2	8.2	8.2	3	7.1254	0	Q03327	Mitochondrial fusion and transport protein UGO1	0	0	0	0	1006200	0
Q12697	Vacuolar cation-transporting ATPase YPK9	YPK9	1441	166.75	1004700	4	4	4	3	3	3	5	6.842	0	Q12697	Vacuolar cation-transporting ATPase YPK9	169220	835460	0	0	0	0
P35999	Mitochondrial intermediate peptidase	2020-10-01	587	88.182	1004300	3	3	3	4.9	4.9	4.9	3	10.044	0	P35999	Mitochondrial intermediate peptidase	0	0	0	1004300	0	0
P43123	UDP-N-acetylglucosamine pyrophosphorylase	QRI1	921	53.443	1003800	3	3	3	8.2	8.2	8.2	3	10.695	0	P43123	UDP-N-acetylglucosamine pyrophosphorylase	0	0	0	0	1003800	0
P26783	40S ribosomal protein S5	RPS5	380	25.038	1001500	2	2	2	10.7	10.7	10.7	5	12.235	0	P26783	40S ribosomal protein S5	0	0	124530	375090	212970	288940
Q08229	Protein NBA1	NBA1	1356	55.923	1001000	2	2	2	7	7	7	3	23.042	0	Q08229	Protein NBA1	0	0	0	828250	172730	0
Q06512	Nucleolar complex protein 4	NOC4	1311	63.636	998690	5	5	5	13	13	13	5	10.031	0	Q06512	Nucleolar complex protein 4	0	0	0	998690	0	0
Q07950	Sterol esterase 2	YEH2	1341	62.446	988510	3	3	3	7.6	7.6	7.6	3	4.7455	0	Q07950	Sterol esterase 2	0	0	0	0	988510	0
P38881	Nucleus-vacuole junction protein 1	NVJ1	740	36.421	980420	2	2	2	5	5	5	2	3.3832	0.00082305	P38881	Nucleus-vacuole junction protein 1	0	0	0	0	0	980420
Q07824	Polyamine transporter 1	TPO1	1335	64.272	976200	2	2	2	4.6	4.6	4.6	4	19.178	0	Q07824	Polyamine transporter 1	154750	0	0	0	0	821450
P34248	Probable intramembrane protease YKL100C		566	67.524	973050	2	2	2	3.9	3.9	3.9	4	3.2528	0.00081367	P34248	Probable intramembrane protease YKL100C	758310	0	0	0	214730	0
Q06344	Pre-rRNA-processing protein ESF1	ESF1	1302	72.409	972820	3	3	3	5.6	5.6	5.6	3	3.7629	0	Q06344	Pre-rRNA-processing protein ESF1	0	0	972820	0	0	0
Q02725	Vacuolar transporter chaperone 3	VTC3	1172	96.552	971300	4	3	3	6.1	5	5	7	11.528	0	Q02725	Vacuolar transporter chaperone 3	0	0	716020	255280	0	0
Q06705	Phosphatidylinositol transfer protein CSR1	CSR1	1321	47.462	970630	2	2	2	8.6	8.6	8.6	2	7.4109	0	Q06705	Phosphatidylinositol transfer protein CSR1	0	0	0	0	0	970630
P15790	Casein kinase II subunit alpha	CKA1	230	44.667	967440	2	2	2	6.5	6.5	6.5	3	4.0445	0	P15790	Casein kinase II subunit alpha	0	0	0	0	0	967440
P25644	DNA topoisomerase 2-associated protein PAT1	PAT1	370	88.51	962700	4	4	4	7	7	7	4	6.7493	0	P25644	DNA topoisomerase 2-associated protein PAT1	0	0	0	312970	0	649730
Q03516	Uncharacterized protein RSN1	RSN1	1200	107.67	957460	5	5	5	5	5	5	6	6.6016	0	Q03516	Uncharacterized protein RSN1	743770	0	0	76303	0	137390
P43611	Outer spore wall protein 7	OSW7	934	59.414	948090	2	2	2	4.3	4.3	4.3	2	6.7788	0	P43611	Outer spore wall protein 7	0	0	0	948090	0	0
Q03441	Sporulation protein RMD1	RMD1	1197	49.931	945320	3	3	3	6.5	6.5	6.5	4	3.5554	0	Q03441	Sporulation protein RMD1	0	0	0	0	841620	103700
Q06001	Factor arrest protein 10	FAR10	1286	54.024	942580	3	3	3	7.5	7.5	7.5	3	15.907	0	Q06001	Factor arrest protein 10	0	0	0	0	942580	0
P38227	Quinidine resistance protein 3	QDR3	671	77.286	941790	1	1	1	1.5	1.5	1.5	1	3.1695	0.0008071	P38227	Quinidine resistance protein 3	941790	0	0	0	0	0
P09435	Heat shock protein SSA3	SSA3	154	70.546	932160	15	1	1	22.8	1.8	1.8	2	1.9539	0.005	P09435	Heat shock protein SSA3	541910	0	390250	0	0	0
Q04472	Mitochondrial inner membrane i-AAA protease supercomplex subunit MGR3	MGR3	1244	58.003	931740	2	2	2	5.6	5.6	5.6	2	9.3958	0	Q04472	Mitochondrial inner membrane i-AAA protease supercomplex subunit MGR3	0	0	0	0	931740	0
Q06511	Ribosomal RNA-processing protein 15	RRP15	1310	28.212	931070	2	2	2	8.4	8.4	8.4	2	4.3925	0	Q06511	Ribosomal RNA-processing protein 15	0	0	0	0	0	931070
P40009	Golgi apyrase	YND1	824	71.851	925850	2	2	2	7	7	7	2	2.5434	0.0030349	P40009	Golgi apyrase	0	0	0	616360	0	309500
Q12018	Cell division control protein 53	CDC53	1384	93.943	920310	4	4	4	6.5	6.5	6.5	5	10.526	0	Q12018	Cell division control protein 53	0	0	0	920310	0	0
P00401	Cytochrome c oxidase subunit 1	COX1	56	58.808	915330	1	1	1	3.2	3.2	3.2	1	1.868	0.0070572	P00401	Cytochrome c oxidase subunit 1	915330	0	0	0	0	0
CON__ENSEMBL:ENSBTAP00000025008			1	59.299	913860	2	2	2	3.7	3.7	3.7	2	3.3244	0.00081699	CON__ENSEMBL:ENSBTAP00000025008		539550	0	374310	0	0	0
P25369	LAS seventeen-binding protein 5	LSB5	348	39.872	911540	3	3	3	13	13	13	3	6.417	0	P25369	LAS seventeen-binding protein 5	0	0	0	0	0	911540
P46681	D-lactate dehydrogenase [cytochrome] 2, mitochondrial	DLD2	947	59.268	911380	3	3	3	7.9	7.9	7.9	3	8.6725	0	P46681	D-lactate dehydrogenase [cytochrome] 2, mitochondrial	0	0	0	0	911380	0
Q08421	Enhancer of translation termination 1	ETT1	1361	47.339	902160	4	4	4	11.7	11.7	11.7	6	6.104	0	Q08421	Enhancer of translation termination 1	0	0	0	0	126230	775930
P32844	Exocyst complex component SEC6	SEC6	517	93.427	898230	4	4	4	5.3	5.3	5.3	6	11.445	0	P32844	Exocyst complex component SEC6	0	0	207710	690520	0	0
P35056	Peroxisomal targeting signal receptor	PEX5	570	69.323	892570	2	2	2	5.4	5.4	5.4	2	8.6001	0	P35056	Peroxisomal targeting signal receptor	0	0	0	892570	0	0
P36059	ATP-dependent (S)-NAD(P)H-hydrate dehydratase		599	37.357	890050	2	2	2	5.6	5.6	5.6	2	2.2631	0.0044313	P36059	ATP-dependent (S)-NAD(P)H-hydrate dehydratase	0	0	0	890050	0	0
P32588	Nuclear and cytoplasmic polyadenylated RNA-binding protein PUB1	PUB1	490	50.789	888720	1	1	1	2	2	2	1	2.0366	0.0043073	P32588	Nuclear and cytoplasmic polyadenylated RNA-binding protein PUB1	0	0	0	888720	0	0
CON__Q3ZBD7			40	62.87	887510	1	1	1	2.7	2.7	2.7	2	1.9904	0.0050072	CON__Q3ZBD7		481620	405890	0	0	0	0
P53740	Uncharacterized protein YNR048W		1094	44.542	883710	3	3	3	8.9	8.9	8.9	3	5.7696	0	P53740	Uncharacterized protein YNR048W	0	0	0	0	883710	0
P38836	Putative metallocarboxypeptidase ECM14	ECM14	730	49.829	881370	3	3	3	9.8	9.8	9.8	3	6.8517	0	P38836	Putative metallocarboxypeptidase ECM14	0	0	0	0	0	881370
P32501	Translation initiation factor eIF-2B subunit epsilon	GCD6	478	81.16	876980	3	3	3	4.5	4.5	4.5	5	6.2623	0	P32501	Translation initiation factor eIF-2B subunit epsilon	0	0	641640	235340	0	0
P39976	D-lactate dehydrogenase [cytochrome] 3	DLD3	819	55.24	876330	3	3	3	7.1	7.1	7.1	3	11.255	0	P39976	D-lactate dehydrogenase [cytochrome] 3	0	0	0	0	876330	0
Q06668	Methyltransferase OMS1, mitochondrial	OMS1	1316	55.588	867890	2	2	2	4	4	4	2	4.0062	0	Q06668	Methyltransferase OMS1, mitochondrial	0	0	0	0	867890	0
Q12396	Protein EMP46	EMP46	1422	50.86	863170	2	2	2	4.3	4.3	4.3	2	4.8534	0	Q12396	Protein EMP46	0	0	0	658350	0	204820
P12383	Transcription factor PDR1	PDR1	189	121.23	860000	4	4	4	4.3	4.3	4.3	3	7.0063	0	P12383	Transcription factor PDR1	0	0	860000	0	0	0
Q12182	Uncharacterized protein YOR342C		1403	36.907	854090	2	2	2	8.2	8.2	8.2	2	10.546	0	Q12182	Uncharacterized protein YOR342C	0	0	0	0	0	854090
P00729	Carboxypeptidase Y	PRC1	59	59.801	841040	3	3	3	7.1	7.1	7.1	3	11.324	0	P00729	Carboxypeptidase Y	0	0	0	471100	369940	0
P41921	Glutathione reductase	GLR1	912	53.44	840620	2	2	2	6.4	6.4	6.4	1	2.3215	0.0044444	P41921	Glutathione reductase	0	0	0	0	840620	0
Q08225	Probable dipeptidyl peptidase 3		1354	80.509	840500	3	3	3	6	6	6	3	17.056	0	Q08225	Probable dipeptidyl peptidase 3	0	0	0	840500	0	0
P14693	Sorting assembly machinery 35 kDa subunit	SAM35	212	37.404	840090	2	2	2	8.2	8.2	8.2	2	7.4467	0	P14693	Sorting assembly machinery 35 kDa subunit	0	0	0	0	0	840090
P48015	Aminomethyltransferase, mitochondrial	GCV1	991	44.468	839810	4	4	4	8.5	8.5	8.5	4	5.8443	0	P48015	Aminomethyltransferase, mitochondrial	0	0	0	0	0	839810
Q06489	Methylthioribose-1-phosphate isomerase	MRI1	1306	45.02	837470	3	3	3	13.4	13.4	13.4	3	4.6697	0	Q06489	Methylthioribose-1-phosphate isomerase	0	359080	0	0	478400	0
P25608;P54007	Uncharacterized protein YCR102C;Uncharacterized protein YLR460C	YCR102C	363	40.12	836940	2	1	1	4.1	2.2	2.2	1	2.2513	0.0044248	P25608;P54007	Uncharacterized protein YCR102C;Uncharacterized protein YLR460C	0	0	0	0	0	836940
P11914	Mitochondrial-processing peptidase subunit alpha	MAS2	188	53.337	836060	3	3	3	8.5	8.5	8.5	2	5.3112	0	P11914	Mitochondrial-processing peptidase subunit alpha	0	0	0	0	836060	0
P53155	Uncharacterized protein YGL082W	YGL082W	1049	43.321	835280	2	2	2	7.6	7.6	7.6	2	12.796	0	P53155	Uncharacterized protein YGL082W	0	0	0	0	282040	553240
Q12153;P38789	Ribosome biogenesis protein SSF2;Ribosome biogenesis protein SSF1	SSF2;SSF1	718	51.855	831970	2	2	2	7.5	7.5	7.5	2	3.935	0	Q12153;P38789	Ribosome biogenesis protein SSF2;Ribosome biogenesis protein SSF1	0	0	0	0	831970	0
Q04792	Glutamate decarboxylase	GAD1	1255	65.989	831130	6	6	6	11.6	11.6	11.6	6	15.062	0	Q04792	Glutamate decarboxylase	0	0	0	0	831130	0
P38820	Adenylyltransferase and sulfurtransferase UBA4;Adenylyltransferase UBA4;Sulfurtransferase UBA4	UBA4	726	49.361	830950	2	2	2	4.8	4.8	4.8	3	5.8366	0	P38820	Adenylyltransferase and sulfurtransferase UBA4;Adenylyltransferase UBA4;Sulfurtransferase UBA4	0	0	0	0	579280	251670
P22470	Protein SAN1	SAN1	311	65.617	828920	4	4	4	10.3	10.3	10.3	4	8.4802	0	P22470	Protein SAN1	0	0	0	828920	0	0
P32855	Exocyst complex component SEC8	SEC8	518	122.22	825130	4	4	4	5.4	5.4	5.4	4	8.5117	0	P32855	Exocyst complex component SEC8	0	0	825130	0	0	0
P38821	Aspartyl aminopeptidase 4	APE4	727	54.173	819510	3	3	3	7.6	7.6	7.6	3	3.4037	0.00082576	P38821	Aspartyl aminopeptidase 4	0	0	0	0	819510	0
P10662	37S ribosomal protein MRP1, mitochondrial	MRP1	175	36.728	814470	4	4	4	17.1	17.1	17.1	4	12.043	0	P10662	37S ribosomal protein MRP1, mitochondrial	0	0	0	0	0	814470
P0CX48;P0CX47	40S ribosomal protein S11-B;40S ribosomal protein S11-A	RPS11B;RPS11A	167	17.749	811830	3	3	3	19.9	19.9	19.9	5	5.0517	0	P0CX48;P0CX47	40S ribosomal protein S11-B;40S ribosomal protein S11-A	146560	0	133490	185280	133720	212790
P39985	DNA polymerase V	POL5	820	115.89	810870	2	2	2	2.8	2.8	2.8	1	2.4814	0.0037651	P39985	DNA polymerase V	0	0	185930	0	0	624930
P40053	Altered inheritance of mitochondria protein 9, mitochondrial	AIM9	834	72.343	810280	3	3	3	6.2	6.2	6.2	3	8.9782	0	P40053	Altered inheritance of mitochondria protein 9, mitochondrial	0	0	0	810280	0	0
P45818	ATP-dependent RNA helicase ROK1	ROK1	941	63.652	808620	2	2	2	5.3	5.3	5.3	3	3.207	0.00081037	P45818	ATP-dependent RNA helicase ROK1	0	0	0	808620	0	0
P24814	SCF E3 ubiquitin ligase complex F-box protein GRR1	GRR1	329	132.73	808040	1	1	1	0.9	0.9	0.9	1	1.8718	0.0070621	P24814	SCF E3 ubiquitin ligase complex F-box protein GRR1	0	0	808040	0	0	0
P47168	TEL2-interacting protein 2	TTI2	987	48.648	803770	4	4	4	13.8	13.8	13.8	4	15.575	0	P47168	TEL2-interacting protein 2	0	0	0	0	0	803770
Q12108	Restriction of telomere capping protein 5	RTC5	1392	64.294	802360	4	4	4	7.6	7.6	7.6	5	5.1122	0	Q12108	Restriction of telomere capping protein 5	176020	0	202990	0	423350	0
P53248	Peroxisomal biogenesis factor 8	PEX8	1060	68.164	801790	3	3	3	6.3	6.3	6.3	5	7.1293	0	P53248	Peroxisomal biogenesis factor 8	234270	0	0	0	567520	0
Q01802	Aspartate aminotransferase, mitochondrial	AAT1	1160	51.795	789670	2	2	2	4.4	4.4	4.4	2	1.9162	0.0056859	Q01802	Aspartate aminotransferase, mitochondrial	0	0	0	0	0	789670
P25586	KRR1 small subunit processome component	KRR1	360	37.159	784500	2	2	2	7	7	7	2	2.3402	0.0044543	P25586	KRR1 small subunit processome component	0	0	0	0	0	784500
Q08818	Meiotic sister-chromatid recombination protein 6, mitochondrial	MSC6	1370	79.946	783360	2	2	2	5.2	5.2	5.2	2	3.3823	0.00082237	Q08818	Meiotic sister-chromatid recombination protein 6, mitochondrial	0	0	0	783360	0	0
Q08269	Magnesium transporter ALR1	ALR1	1358	95.868	782620	3	3	2	4	4	2.9	3	5.353	0	Q08269	Magnesium transporter ALR1	0	0	336550	446070	0	0
P41911	Glycerol-3-phosphate dehydrogenase [NAD(+)] 2, mitochondrial	GPD2	911	49.421	782540	2	2	2	8.2	8.2	8.2	2	2.8125	0.0023529	P41911	Glycerol-3-phosphate dehydrogenase [NAD(+)] 2, mitochondrial	0	0	0	0	0	782540
P32558	FACT complex subunit SPT16	SPT16	483	118.63	781530	4	4	4	4.2	4.2	4.2	3	8.5054	0	P32558	FACT complex subunit SPT16	0	0	781530	0	0	0
P53378	Tubulin gamma chain	TUB4	1083	52.627	780650	2	2	2	7	7	7	2	12.474	0	P53378	Tubulin gamma chain	0	0	0	0	780650	0
P39935;P39936	Eukaryotic initiation factor 4F subunit p150;Eukaryotic initiation factor 4F subunit p130	TIF4631;TIF4632	809	107.1	779700	2	2	2	2.2	2.2	2.2	3	3.7515	0	P39935;P39936	Eukaryotic initiation factor 4F subunit p150;Eukaryotic initiation factor 4F subunit p130	0	590100	189590	0	0	0
P21373	NAD(+) kinase	UTR1	290	59.469	779540	3	3	3	6	6	6	3	4.2326	0	P21373	NAD(+) kinase	0	0	410840	0	368700	0
P29509;P38816	Thioredoxin reductase 1;Thioredoxin reductase 2, mitochondrial	TRR1;TRR2	410	34.238	779180	2	2	2	10.7	10.7	10.7	2	7.9083	0	P29509;P38816	Thioredoxin reductase 1;Thioredoxin reductase 2, mitochondrial	0	0	0	0	0	779180
P39008	Poly(A) ribonuclease POP2	POP2	772	49.682	778380	2	2	2	5.5	5.5	5.5	3	15.038	0	P39008	Poly(A) ribonuclease POP2	0	0	0	0	778380	0
P25623	Suppressor of yeast profilin deletion	SYP1	366	96.136	777180	4	4	4	6.2	6.2	6.2	3	5.4293	0	P25623	Suppressor of yeast profilin deletion	0	0	777180	0	0	0
P39962	Casein kinase I homolog 3	YCK3	815	60.26	775640	4	4	4	8.8	8.8	8.8	4	6.343	0	P39962	Casein kinase I homolog 3	0	0	0	0	775640	0
P40499	Protein ICE2	ICE2	878	56.332	766750	3	3	3	7.7	7.7	7.7	3	6.03	0	P40499	Protein ICE2	766750	0	0	0	0	0
P30665	DNA replication licensing factor MCM4	MCM4	417	105	761830	4	4	4	4.7	4.7	4.7	4	4.8851	0	P30665	DNA replication licensing factor MCM4	0	0	761830	0	0	0
Q06538	Calcium permeable stress-gated cation channel 1	CSC1	1313	89.342	759000	2	2	2	2.4	2.4	2.4	3	8.7041	0	Q06538	Calcium permeable stress-gated cation channel 1	650040	0	0	0	108960	0
P47001;P46999;Q03180;Q03178;P32478	Cell wall mannoprotein CIS3;Cell wall protein PIR5;Cell wall mannoprotein PIR3;Cell wall mannoprotein PIR1;Cell wall mannoprotein HSP150	CIS3;PIR5;PIR3;PIR1;HSP150	471	23.241	758050	1	1	1	3.5	3.5	3.5	3	2.3228	0.0044477	P47001;P46999;Q03180;Q03178;P32478	Cell wall mannoprotein CIS3;Cell wall protein PIR5;Cell wall mannoprotein PIR3;Cell wall mannoprotein PIR1;Cell wall mannoprotein HSP150	303990	257200	196860	0	0	0
P41819	Dimethyladenosine transferase	DIM1	909	35.95	754770	1	1	1	6.9	6.9	6.9	1	6.8574	0	P41819	Dimethyladenosine transferase	0	0	0	0	0	754770
P38840	Aromatic amino acid aminotransferase 2	ARO9	731	58.527	744260	3	3	3	6.8	6.8	6.8	3	8.3322	0	P38840	Aromatic amino acid aminotransferase 2	0	0	0	0	744260	0
P14843	Phospho-2-dehydro-3-deoxyheptonate aldolase, phenylalanine-inhibited	ARO3	215	41.069	743050	3	3	3	7.6	7.6	7.6	3	5.4631	0	P14843	Phospho-2-dehydro-3-deoxyheptonate aldolase, phenylalanine-inhibited	0	0	0	0	0	743050
P25037	Ubiquitin carboxyl-terminal hydrolase 1	UBP1	330	93.139	728910	3	3	3	4.9	4.9	4.9	3	3.7621	0	P25037	Ubiquitin carboxyl-terminal hydrolase 1	0	0	728910	0	0	0
P38426	Trehalose synthase complex regulatory subunit TPS3	TPS3	688	118.83	726230	5	5	5	6.5	6.5	6.5	5	6.6929	0	P38426	Trehalose synthase complex regulatory subunit TPS3	0	0	726230	0	0	0
P40351	Dolichyl pyrophosphate Glc1Man9GlcNAc2 alpha-1,3-glucosyltransferase	ALG8	860	67.432	726140	3	3	3	6.6	6.6	6.6	3	6.3611	0	P40351	Dolichyl pyrophosphate Glc1Man9GlcNAc2 alpha-1,3-glucosyltransferase	726140	0	0	0	0	0
P06782	Carbon catabolite-derepressing protein kinase	SNF1	114	72.045	724290	3	3	3	6.3	6.3	6.3	3	4.7593	0	P06782	Carbon catabolite-derepressing protein kinase	0	0	0	724290	0	0
Q02457	Protein TBF1	TBF1	1169	62.823	720900	2	2	2	4.1	4.1	4.1	2	23.458	0	Q02457	Protein TBF1	0	0	0	720900	0	0
Q04322	Probable GTPase-activating protein GYL1	GYL1	1236	82.191	720570	4	4	4	8.8	8.8	8.8	4	5.3748	0	Q04322	Probable GTPase-activating protein GYL1	0	0	200960	519610	0	0
P37012	Phosphoglucomutase 2	PGM2	622	63.088	716850	3	2	2	7	4.9	4.9	2	6.3598	0	P37012	Phosphoglucomutase 2	0	0	0	716850	0	0
P53012	FIT family protein SCS3	SCS3	1025	42.734	715950	1	1	1	3.9	3.9	3.9	3	2.4708	0.0037622	P53012	FIT family protein SCS3	0	0	0	0	183230	532710
P32458	Cell division control protein 11	CDC11	460	47.648	714020	3	3	3	8.7	8.7	8.7	3	10.166	0	P32458	Cell division control protein 11	0	0	0	0	714020	0
P38745	Uncharacterized membrane protein YHL071W	YHL017W	708	61.205	713610	1	1	1	3.4	3.4	3.4	1	6.5388	0	P38745	Uncharacterized membrane protein YHL071W	0	0	0	713610	0	0
P25639	Uncharacterized membrane protein YCR061W		369	70.921	713350	3	3	3	7.3	7.3	7.3	4	6.4753	0	P25639	Uncharacterized membrane protein YCR061W	541150	172200	0	0	0	0
P38869	Protein SVP26	SVP26	737	26.283	711180	1	1	1	5.3	5.3	5.3	2	1.8774	0.0070721	P38869	Protein SVP26	711180	0	0	0	0	0
Q12144	Pore and endoplasmic reticulum protein of 33 kDa	PER33	1398	32.637	708310	2	2	2	5.1	5.1	5.1	2	2.4452	0.0037481	Q12144	Pore and endoplasmic reticulum protein of 33 kDa	708310	0	0	0	0	0
P53145	Large subunit GTPase 1	LSG1	1047	72.727	708210	4	4	4	10.3	10.3	10.3	4	6.9219	0	P53145	Large subunit GTPase 1	0	0	0	708210	0	0
P33894	Dipeptidyl aminopeptidase A	STE13	555	107.2	700880	3	3	3	4.5	4.5	4.5	3	7.2136	0	P33894	Dipeptidyl aminopeptidase A	0	0	700880	0	0	0
P25339	Pumilio homology domain family member 4	PUF4	337	97.797	700640	2	2	2	2.7	2.7	2.7	2	4.8587	0	P25339	Pumilio homology domain family member 4	0	0	700640	0	0	0
P39966	Protein phosphatase 2C homolog 2	PTC2	817	50.388	692830	4	3	3	11.2	9.5	9.5	3	4.1662	0	P39966	Protein phosphatase 2C homolog 2	0	0	0	0	692830	0
Q08977	UPF0662 protein YPL260W	YPL260W	1379	62.779	686170	3	3	3	6.9	6.9	6.9	3	11.458	0	Q08977	UPF0662 protein YPL260W	0	0	0	686170	0	0
P80428	Actin-related protein 4	ARP4	1141	54.831	679220	3	3	3	9.8	9.8	9.8	3	14.959	0	P80428	Actin-related protein 4	0	0	0	0	679220	0
P32380	Spindle pole body component 110	SPC110	453	111.78	677920	3	3	3	4	4	4	3	4.6581	0	P32380	Spindle pole body component 110	0	0	677920	0	0	0
P38817	ADP-ribosylation factor-binding protein GGA2	GGA2	725	64.346	670100	2	2	2	4.3	4.3	4.3	2	5.7732	0	P38817	ADP-ribosylation factor-binding protein GGA2	0	0	162620	507480	0	0
P14772	Bile pigment transporter 1	BPT1	214	176.87	665630	5	5	5	4.2	4.2	4.2	6	8.152	0	P14772	Bile pigment transporter 1	665630	0	0	0	0	0
Q04748	Protein SOV1, mitochondrial	SOV1	1251	104.82	665450	4	4	4	5.2	5.2	5.2	3	5.5775	0	Q04748	Protein SOV1, mitochondrial	0	0	665450	0	0	0
P29468	Poly(A) polymerase	PAP1	409	64.551	663060	4	4	4	6.3	6.3	6.3	3	4.7259	0	P29468	Poly(A) polymerase	0	0	0	663060	0	0
P17891	Clathrin light chain	CLC1	257	26.531	654820	1	1	1	6.9	6.9	6.9	1	17.329	0	P17891	Clathrin light chain	0	0	0	0	0	654820
P38065	AP-2 complex subunit alpha	APL3	633	115.01	653550	4	4	4	4.9	4.9	4.9	3	6.6842	0	P38065	AP-2 complex subunit alpha	0	0	653550	0	0	0
Q12674	Probable phospholipid-transporting ATPase DNF3	DNF3	1437	188.26	653060	4	4	4	2.9	2.9	2.9	6	12.269	0	Q12674	Probable phospholipid-transporting ATPase DNF3	549780	103280	0	0	0	0
P38861	60S ribosomal export protein NMD3	NMD3	735	59.095	651010	4	4	4	9.7	9.7	9.7	4	6.3016	0	P38861	60S ribosomal export protein NMD3	0	0	0	0	651010	0
P38164	SEH-associated protein 4	SEA4	653	117.62	649360	3	3	3	3	3	3	3	4.6578	0	P38164	SEH-associated protein 4	0	0	649360	0	0	0
P54003	Protein SUR7	SUR7	1125	33.829	647960	2	2	2	6.3	6.3	6.3	2	3.373	0.00082169	P54003	Protein SUR7	647960	0	0	0	0	0
Q02630	Nucleoporin NUP116/NSP116	NUP116	1171	116.23	644500	2	2	2	2.8	2.8	2.8	2	4.3585	0	Q02630	Nucleoporin NUP116/NSP116	0	0	644500	0	0	0
P11792	Serine/threonine-protein kinase SCH9	SCH9	187	91.81	641570	4	4	4	5.5	5.5	5.5	4	5.1281	0	P11792	Serine/threonine-protein kinase SCH9	0	0	641570	0	0	0
P22224	Exocyst complex component SEC15	SEC15	308	105.06	638710	3	3	3	3.5	3.5	3.5	2	4.7586	0	P22224	Exocyst complex component SEC15	0	0	638710	0	0	0
Q04636	FACT complex subunit POB3	POB3	1247	62.993	637180	4	4	4	9.6	9.6	9.6	4	5.5402	0	Q04636	FACT complex subunit POB3	0	0	0	637180	0	0
P53217	Uncharacterized membrane protein YGR026W	YGR026W	1057	33.254	628340	2	2	2	9.4	9.4	9.4	2	4.0976	0	P53217	Uncharacterized membrane protein YGR026W	628340	0	0	0	0	0
Q07468	Vacuolar morphogenesis protein 6	VAM6	1326	122.88	628100	3	3	3	4.1	4.1	4.1	3	5.9666	0	Q07468	Vacuolar morphogenesis protein 6	0	0	628100	0	0	0
P40477	Nucleoporin NUP159	NUP159	871	158.99	624750	2	2	2	2.3	2.3	2.3	2	4.9966	0	P40477	Nucleoporin NUP159	624750	0	0	0	0	0
Q05934	Vacuolar import and degradation protein 22	VID22	1283	102.5	624660	3	3	3	5.3	5.3	5.3	3	5.3886	0	Q05934	Vacuolar import and degradation protein 22	0	0	624660	0	0	0
P07991	Ornithine aminotransferase	CAR2	141	46.085	622570	3	3	3	10.4	10.4	10.4	4	19.744	0	P07991	Ornithine aminotransferase	0	0	0	0	0	622570
P32179	3(2),5-bisphosphate nucleotidase	MET22	431	39.149	621980	2	2	2	9.2	9.2	9.2	2	2.7931	0.0023511	P32179	3(2),5-bisphosphate nucleotidase	0	0	0	0	0	621980
Q06205	FK506-binding protein 4	FPR4	1299	43.903	618530	3	2	2	11	6.6	6.6	2	2.4593	0.0037566	Q06205	FK506-binding protein 4	0	0	0	0	618530	0
P33399	La protein homolog	LHP1	544	32.104	618520	2	2	2	11.3	11.3	11.3	2	8.8063	0	P33399	La protein homolog	0	0	0	0	0	618520
P36027;P53214	Cell wall integrity sensor MID2;Protein MTL1	MID2;MTL1	593	39.146	617790	2	2	2	5.6	5.6	5.6	2	13.099	0	P36027;P53214	Cell wall integrity sensor MID2;Protein MTL1	617790	0	0	0	0	0
P17558	37S ribosomal protein PET123, mitochondrial	PET123	253	35.998	617120	2	2	2	7.9	7.9	7.9	2	5.962	0	P17558	37S ribosomal protein PET123, mitochondrial	0	0	0	0	0	617120
Q08647	Multisubstrate pseudouridine synthase 7	PUS7	1365	77.001	616390	3	3	3	5.8	5.8	5.8	3	9.2037	0	Q08647	Multisubstrate pseudouridine synthase 7	0	0	0	616390	0	0
P53109	Probable metalloreductase AIM14	AIM14	1038	65.839	615200	2	2	2	4.9	4.9	4.9	2	3.3217	0.00081633	P53109	Probable metalloreductase AIM14	615200	0	0	0	0	0
P40990	Protein MSS2, mitochondrial	MSS2	897	41.433	610120	2	2	2	4.8	4.8	4.8	2	4.6248	0	P40990	Protein MSS2, mitochondrial	0	0	0	0	0	610120
P31384	Glucose-repressible alcohol dehydrogenase transcriptional effector	CCR4	425	94.669	609500	2	2	2	2.6	2.6	2.6	3	2.9276	0.0015798	P31384	Glucose-repressible alcohol dehydrogenase transcriptional effector	0	0	609500	0	0	0
Q02825	tRNA-splicing endonuclease subunit SEN54	SEN54	1180	54.648	609140	3	3	3	7.9	7.9	7.9	4	5.7868	0	Q02825	tRNA-splicing endonuclease subunit SEN54	0	0	0	0	609140	0
P39993	ARF guanine-nucleotide exchange factor 2	GEA2	822	165.67	608800	3	3	3	2.9	2.9	2.9	3	5.4661	0	P39993	ARF guanine-nucleotide exchange factor 2	0	608800	0	0	0	0
P19658	Exocyst complex component EXO70	EXO70	273	71.293	607740	3	3	3	5.9	5.9	5.9	3	8.7637	0	P19658	Exocyst complex component EXO70	0	0	0	607740	0	0
P38217	Importin subunit beta-2	KAP104	666	103.48	604390	2	2	2	3.2	3.2	3.2	2	2.3328	0.004451	P38217	Importin subunit beta-2	0	0	604390	0	0	0
P02381	Ribosomal protein VAR1, mitochondrial	VAR1	75	47.034	602560	3	3	3	6.5	6.5	6.5	3	4.1032	0	P02381	Ribosomal protein VAR1, mitochondrial	0	0	0	0	0	602560
Q08921	Target of rapamycin complex 1 subunit TCO89	TCO89	1373	88.844	602250	3	3	3	6.1	6.1	6.1	3	3.3992	0.00082508	Q08921	Target of rapamycin complex 1 subunit TCO89	0	0	602250	0	0	0
Q04013	Citrate/oxoglutarate carrier protein	YHM2	1223	34.184	601470	3	3	3	13.7	13.7	13.7	3	4.4594	0	Q04013	Citrate/oxoglutarate carrier protein	601470	0	0	0	0	0
P38737	Proteasome component ECM29	ECM29	707	210.43	594950	5	5	5	3.2	3.2	3.2	4	7.5391	0	P38737	Proteasome component ECM29	0	594950	0	0	0	0
Q08162	Exosome complex exonuclease DIS3	DIS3	1347	113.71	592550	4	4	4	6.6	6.6	6.6	5	10.962	0	Q08162	Exosome complex exonuclease DIS3	0	0	592550	0	0	0
Q02883	N-acyl-phosphatidylethanolamine-hydrolyzing phospholipase D, mitochondrial	FMP30	1182	54.367	591610	3	3	3	6.8	6.8	6.8	2	4.7117	0	Q02883	N-acyl-phosphatidylethanolamine-hydrolyzing phospholipase D, mitochondrial	0	0	0	0	0	591610
P33309	Protein DOM34	DOM34	536	44.057	591170	1	1	1	4.9	4.9	4.9	1	2.1687	0.0043924	P33309	Protein DOM34	0	0	0	0	0	591170
P40219	Outer spore wall protein 5	OSW5	851	16.384	590750	1	1	1	13.5	13.5	13.5	2	2.9205	0.0015773	P40219	Outer spore wall protein 5	0	0	0	0	0	590750
P32487	Lysine-specific permease	LYP1	474	68.073	588440	2	2	2	2.6	2.6	2.6	2	3.4089	0.00082645	P32487	Lysine-specific permease	0	0	0	0	0	588440
Q08951	AP-3 complex subunit delta	APL5	1375	106.92	587480	4	4	4	5.2	5.2	5.2	4	7.3951	0	Q08951	AP-3 complex subunit delta	0	0	587480	0	0	0
P23776	Glucan 1,3-beta-glucosidase I/II	EXG1	324	51.31	585880	2	2	2	6.7	6.7	6.7	2	3.5553	0	P23776	Glucan 1,3-beta-glucosidase I/II	0	0	0	0	342310	243580
P54070	Mannosyltransferase KTR6	KTR6	1126	52.127	585370	2	2	2	8.1	8.1	8.1	3	7.2627	0	P54070	Mannosyltransferase KTR6	0	0	260440	0	324940	0
P38996	Nuclear polyadenylated RNA-binding protein 3	NAB3	763	90.438	580880	2	2	2	3	3	3	2	3.0478	0.00079936	P38996	Nuclear polyadenylated RNA-binding protein 3	0	0	580880	0	0	0
Q12451	Oxysterol-binding protein homolog 2	OSH2	1428	145.79	578800	3	3	3	2.7	2.7	2.7	3	3.9271	0	Q12451	Oxysterol-binding protein homolog 2	0	578800	0	0	0	0
CON__P04258			9	138.44	576890	1	1	1	0.8	0.8	0.8	1	1.9595	0.0050036	CON__P04258		0	0	0	0	0	576890
P40506	Phosphopantothenate--cysteine ligase CAB2	CAB2	880	41.866	568450	3	3	3	12.3	12.3	12.3	3	13.492	0	P40506	Phosphopantothenate--cysteine ligase CAB2	0	0	0	0	0	568450
P32467	Low-affinity glucose transporter HXT4	HXT4	464	63.909	563420	5	2	1	10.9	4.2	3	3	2.5578	0.0030395	P32467	Low-affinity glucose transporter HXT4	362840	0	200580	0	0	0
P38166	Protein transport protein SFT2	SFT2	655	24.274	563000	2	2	2	11.6	11.6	11.6	3	4.5643	0	P38166	Protein transport protein SFT2	563000	0	0	0	0	0
P25443	40S ribosomal protein S2	RPS2	353	27.449	560710	1	1	1	5.9	5.9	5.9	3	1.9378	0.0049929	P25443	40S ribosomal protein S2	229710	0	0	141760	0	189240
P40527	Probable phospholipid-transporting ATPase NEO1	NEO1	881	130.22	560330	2	2	2	2.7	2.7	2.7	4	3.2178	0.00081169	P40527	Probable phospholipid-transporting ATPase NEO1	392540	167790	0	0	0	0
P53038	Telomere length regulation protein TEL2	TEL2	1027	78.686	559250	2	2	2	3.2	3.2	3.2	2	2.7514	0.0023328	P53038	Telomere length regulation protein TEL2	0	0	0	559250	0	0
P38206	Oligosaccharide translocation protein RFT1	RFT1	663	66.21	558650	1	1	1	1.9	1.9	1.9	2	2.5779	0.0030465	P38206	Oligosaccharide translocation protein RFT1	410100	148550	0	0	0	0
P32898	Mitochondrial presequence protease	CYM1	524	112.18	558080	3	3	3	3.8	3.8	3.8	3	4.2858	0	P32898	Mitochondrial presequence protease	0	0	558080	0	0	0
P47161	Vacuolar protein sorting-associated protein 70	VPS70	986	91.558	555400	4	4	4	8.2	8.2	8.2	5	9.1943	0	P47161	Vacuolar protein sorting-associated protein 70	0	0	555400	0	0	0
P89102	Exocyst complex component SEC5	SEC5	1143	112.14	554330	3	3	3	2.9	2.9	2.9	3	4.7603	0	P89102	Exocyst complex component SEC5	0	0	554330	0	0	0
Q07896	Nucleolar complex-associated protein 3	NOC3	1340	75.581	552890	3	3	3	5.4	5.4	5.4	2	8.22	0	Q07896	Nucleolar complex-associated protein 3	0	0	0	552890	0	0
P17649	4-aminobutyrate aminotransferase	UGA1	254	52.946	552170	3	3	3	9.1	9.1	9.1	3	4.6585	0	P17649	4-aminobutyrate aminotransferase	0	0	0	0	552170	0
CON__Q6KB66-1;CON__Q0VBK2			45	50.525	550480	4	4	4	10.6	10.6	10.6	4	9.066	0	CON__Q6KB66-1;CON__Q0VBK2		0	0	0	0	0	550480
P27351	AP-2 complex subunit beta	APL1	381	80.467	544130	3	3	3	5	5	5	3	6.7539	0	P27351	AP-2 complex subunit beta	0	0	0	544130	0	0
P12866	Alpha-factor-transporting ATPase	STE6	200	144.76	533680	4	4	4	4	4	4	6	7.0048	0	P12866	Alpha-factor-transporting ATPase	215100	154310	164270	0	0	0
Q03281	Inner nuclear membrane protein HEH2	HEH2	1194	76.376	533560	4	4	4	9	9	9	4	11.674	0	Q03281	Inner nuclear membrane protein HEH2	0	0	305370	228200	0	0
P53947	Vacuolar membrane protein YNL058C		1119	35.046	532370	1	1	1	4.7	4.7	4.7	1	4.2025	0	P53947	Vacuolar membrane protein YNL058C	0	0	0	532370	0	0
P39722	Mitochondrial Rho GTPase 1	GEM1	800	75.149	531700	3	3	3	5	5	5	3	4.1929	0	P39722	Mitochondrial Rho GTPase 1	0	0	0	531700	0	0
Q07844	Ribosome biogenesis ATPase RIX7	RIX7	1338	93.068	530620	2	2	2	2.2	2.2	2.2	2	2.7804	0.0023438	Q07844	Ribosome biogenesis ATPase RIX7	0	0	530620	0	0	0
Q05123	Actin-like protein ARP9	ARP9	1269	53.074	528070	1	1	1	2.1	2.1	2.1	2	2.0403	0.0043103	Q05123	Actin-like protein ARP9	0	0	0	0	528070	0
P21965	Protein kinase MCK1	MCK1	297	43.135	521220	1	1	1	4.3	4.3	4.3	2	2.7896	0.0023493	P21965	Protein kinase MCK1	0	0	0	0	0	521220
CON__Q29443;CON__Q0IIK2			30	75.829	520270	1	1	1	1.3	1.3	1.3	2	2.0482	0.0043197	CON__Q29443;CON__Q0IIK2		322730	0	197540	0	0	0
Q12001	Dolichyl pyrophosphate Man9GlcNAc2 alpha-1,3-glucosyltransferase	ALG6	1382	62.754	514530	1	1	1	2.9	2.9	2.9	2	4.6118	0	Q12001	Dolichyl pyrophosphate Man9GlcNAc2 alpha-1,3-glucosyltransferase	358180	156350	0	0	0	0
Q12028	AP-1 complex subunit gamma-1	APL4	1387	93.623	513180	3	3	3	5.3	5.3	5.3	3	6.1759	0	Q12028	AP-1 complex subunit gamma-1	0	0	513180	0	0	0
P49018	GPI-anchor transamidase	GPI8	1000	47.402	513000	1	1	1	2.7	2.7	2.7	1	3.3964	0.0008244	P49018	GPI-anchor transamidase	0	0	0	0	513000	0
Q12205	Putative endoplasmic reticulum mannosidase MNL2	MNL2	1404	97.051	510480	2	2	2	3.2	3.2	3.2	2	2.6135	0.0030604	Q12205	Putative endoplasmic reticulum mannosidase MNL2	0	0	0	0	510480	0
P26570	Serine/threonine-protein phosphatase PP-Z1	PPZ1	377	77.49	507290	1	1	1	2.5	2.5	2.5	2	2.7798	0.0023419	P26570	Serine/threonine-protein phosphatase PP-Z1	0	0	166790	340510	0	0
P07236	Threonine--tRNA ligase, mitochondrial	MST1	119	54.139	507020	2	2	2	4.5	4.5	4.5	3	3.7009	0	P07236	Threonine--tRNA ligase, mitochondrial	0	0	0	0	507020	0
P32469	Diphthine synthase	DPH5	466	33.847	506380	1	1	1	4.3	4.3	4.3	1	2.4894	0.0037707	P32469	Diphthine synthase	0	0	0	0	0	506380
P29055	Transcription initiation factor IIB	SUA7	404	38.2	502150	2	2	2	8.7	8.7	8.7	2	2.2153	0.004415	P29055	Transcription initiation factor IIB	0	0	0	0	0	502150
P53920	Pro-apoptotic serine protease NMA111	NMA111	1114	110.88	498890	3	3	3	3.9	3.9	3.9	3	3.8557	0	P53920	Pro-apoptotic serine protease NMA111	0	0	498890	0	0	0
P34160	Nuclear cap-binding protein complex subunit 1	STO1	557	99.973	497890	3	3	3	4.1	4.1	4.1	3	5.9521	0	P34160	Nuclear cap-binding protein complex subunit 1	0	0	497890	0	0	0
P25628	Sterol O-acyltransferase 1	ARE1	367	71.612	495800	1	1	1	1.6	1.6	1.6	1	4.0273	0	P25628	Sterol O-acyltransferase 1	495800	0	0	0	0	0
Q12149	Exosome complex exonuclease RRP6	RRP6	1399	84.084	492290	3	3	3	4.9	4.9	4.9	3	5.0533	0	Q12149	Exosome complex exonuclease RRP6	0	0	492290	0	0	0
P47025	Mitochondrial division protein 1	MDV1	961	80.031	489940	2	2	2	4.3	4.3	4.3	3	14.413	0	P47025	Mitochondrial division protein 1	0	0	489940	0	0	0
P42942	Uncharacterized GTP-binding protein YGR210C		917	45.213	483990	1	1	1	3.2	3.2	3.2	1	2.4839	0.0037679	P42942	Uncharacterized GTP-binding protein YGR210C	0	0	0	0	0	483990
Q08220	Glutathione synthetase	GSH2	1353	55.815	477430	2	2	2	5.7	5.7	5.7	2	10.798	0	Q08220	Glutathione synthetase	0	0	0	0	477430	0
Q12511	[Pyruvate dehydrogenase [acetyl-transferring]]-phosphatase 1, mitochondrial	PTC5	1434	63.667	471370	2	2	2	5.2	5.2	5.2	2	3.1255	0.00080451	Q12511	[Pyruvate dehydrogenase [acetyl-transferring]]-phosphatase 1, mitochondrial	0	0	0	0	471370	0
P15891	Actin-binding protein	ABP1	231	65.575	468050	4	4	4	10.3	10.3	10.3	4	7.1325	0	P15891	Actin-binding protein	0	0	468050	0	0	0
P30605	Myo-inositol transporter 1	ITR1	414	63.569	467410	1	1	1	2.1	2.1	2.1	3	2.5296	0.0037821	P30605	Myo-inositol transporter 1	359770	107640	0	0	0	0
Q06567	ABC1 family protein MCP2	MCP2	1314	65.916	465490	2	2	2	4.4	4.4	4.4	2	3.2178	0.00081103	Q06567	ABC1 family protein MCP2	0	0	0	339990	125500	0
P32561	Histone deacetylase RPD3	RPD3	484	48.904	464040	3	3	3	9.5	9.5	9.5	3	3.5398	0	P32561	Histone deacetylase RPD3	0	0	0	0	464040	0
P22579	Transcriptional regulatory protein SIN3	SIN3	313	174.8	463550	2	2	2	1.4	1.4	1.4	2	3.7526	0	P22579	Transcriptional regulatory protein SIN3	0	463550	0	0	0	0
P53390;P40260	Ammonium transporter MEP3;Ammonium transporter MEP1	MEP3;MEP1	852	53.689	460820	1	1	1	2.2	2.2	2.2	2	2.1383	0.00437	P53390;P40260	Ammonium transporter MEP3;Ammonium transporter MEP1	236090	0	0	0	0	224730
P36095	Vacuolar protein-sorting-associated protein 24	VPS24	604	26.242	460090	2	2	2	7.1	7.1	7.1	2	3.6753	0	P36095	Vacuolar protein-sorting-associated protein 24	0	0	0	0	0	460090
Q01476	Ubiquitin carboxyl-terminal hydrolase 2	UBP2	1153	146.35	458820	3	3	3	3.2	3.2	3.2	2	3.7254	0	Q01476	Ubiquitin carboxyl-terminal hydrolase 2	0	458820	0	0	0	0
Q12514	General negative regulator of transcription subunit 5	NOT5	1435	65.854	458110	2	2	2	3.6	3.6	3.6	2	3.1998	0.00080972	Q12514	General negative regulator of transcription subunit 5	0	0	0	458110	0	0
P38199	Heterogeneous nuclear rnp K-like protein 2	HEK2	661	41.682	457520	2	2	2	7.1	7.1	7.1	2	5.7571	0	P38199	Heterogeneous nuclear rnp K-like protein 2	0	0	0	0	457520	0
P47190	Dolichyl-phosphate-mannose--protein mannosyltransferase 3	PMT3	989	86.322	455320	4	1	1	5.8	1.6	1.6	2	3.7661	0	P47190	Dolichyl-phosphate-mannose--protein mannosyltransferase 3	281750	173570	0	0	0	0
P22215	Uncharacterized transporter SLY41	SLY41	307	50.902	454170	1	1	1	3.3	3.3	3.3	1	2.7488	0.002331	P22215	Uncharacterized transporter SLY41	454170	0	0	0	0	0
Q08760	Bud site selection protein RAX1	RAX1	1369	50.16	451400	1	1	1	3.2	3.2	3.2	2	2.5359	0.003028	Q08760	Bud site selection protein RAX1	451400	0	0	0	0	0
P53164	NADH pyrophosphatase	NPY1	1050	43.516	450430	1	1	1	3.6	3.6	3.6	1	3.2287	0.00081235	P53164	NADH pyrophosphatase	0	0	0	0	0	450430
CON__P04259			10	59.998	448310	34	2	2	55.5	4.6	4.6	2	3.1101	0.00080386	CON__P04259		0	0	0	448310	0	0
Q05775	Eukaryotic translation initiation factor 3 subunit J	HCR1	1277	29.564	448270	1	1	1	4.2	4.2	4.2	1	5.5676	0	Q05775	Eukaryotic translation initiation factor 3 subunit J	0	0	0	0	0	448270
P32842	V-type proton ATPase subunit c	VMA11	515	17.037	447560	1	1	1	11	11	11	1	2.1078	0.0043447	P32842	V-type proton ATPase subunit c	447560	0	0	0	0	0
P40088	Plasma membrane iron permease	FTR1	845	45.722	447190	2	2	2	8.7	8.7	8.7	2	2.1998	0.0044118	P40088	Plasma membrane iron permease	319400	0	0	0	0	127790
P38174	Methionine aminopeptidase 2	MAP2	657	47.518	446500	1	1	1	3.8	3.8	3.8	1	2.6455	0.0030793	P38174	Methionine aminopeptidase 2	0	0	0	0	446500	0
P53951	Conserved oligomeric Golgi complex subunit 5	COG5	1120	45.604	442890	2	2	2	4.2	4.2	4.2	2	2.9689	0.00079365	P53951	Conserved oligomeric Golgi complex subunit 5	0	0	0	0	0	442890
P09232	Cerevisin	PRB1	153	69.63	439500	3	3	3	6	6	6	4	4.8429	0	P09232	Cerevisin	0	0	0	0	0	439500
Q04952	1,3-beta-glucan synthase component FKS3	FKS3	1263	207.48	439270	2	1	1	1	0.4	0.4	1	1.8791	0.0070822	Q04952	1,3-beta-glucan synthase component FKS3	0	0	0	0	439270	0
P36139	Protein PET10	PET10	611	31.246	438660	1	1	1	5.7	5.7	5.7	1	12.786	0	P36139	Protein PET10	0	0	0	0	0	438660
Q01477	Ubiquitin carboxyl-terminal hydrolase 3	UBP3	1154	101.92	436170	2	2	2	2.9	2.9	2.9	2	4.1187	0	Q01477	Ubiquitin carboxyl-terminal hydrolase 3	0	0	436170	0	0	0
P35193	Autophagy-related protein 19	ATG19	575	47.599	430900	1	1	1	3.1	3.1	3.1	1	2.3665	0.0037258	P35193	Autophagy-related protein 19	0	0	0	0	430900	0
P20795	Vacuolar protein sorting-associated protein 33	VPS33	284	79.27	430610	2	2	2	3.6	3.6	3.6	2	2.673	0.0030936	P20795	Vacuolar protein sorting-associated protein 33	0	0	0	430610	0	0
P47108	Nucleolar pre-ribosomal-associated protein 2	URB2	977	135.17	429730	3	3	3	2.6	2.6	2.6	3	3.691	0	P47108	Nucleolar pre-ribosomal-associated protein 2	0	0	429730	0	0	0
P38925	Manganese transporter SMF1	SMF1	750	63.263	425400	1	1	1	3.1	3.1	3.1	1	4.8737	0	P38925	Manganese transporter SMF1	0	0	0	0	0	425400
P53120	Uncharacterized membrane protein YGL140C	YGL140C	1042	137.47	424700	2	2	2	1.6	1.6	1.6	2	2.4981	0.0037736	P53120	Uncharacterized membrane protein YGL140C	161520	0	263170	0	0	0
P09950	5-aminolevulinate synthase, mitochondrial	HEM1	162	59.362	422400	2	2	2	3.6	3.6	3.6	2	3.6193	0	P09950	5-aminolevulinate synthase, mitochondrial	0	0	0	0	422400	0
P35724	Manganese resistance protein MNR2	MNR2	582	109.74	422230	3	3	3	4.5	4.5	4.5	3	5.5252	0	P35724	Manganese resistance protein MNR2	0	0	422230	0	0	0
P53752	Uncharacterized membrane glycoprotein YNR066C		1096	49.687	418930	2	2	2	7.1	7.1	7.1	2	5.3917	0	P53752	Uncharacterized membrane glycoprotein YNR066C	0	418930	0	0	0	0
Q03761	Transcription initiation factor TFIID subunit 12	TAF12	1214	61.072	417130	3	3	3	6.3	6.3	6.3	3	3.8506	0	Q03761	Transcription initiation factor TFIID subunit 12	0	0	0	417130	0	0
P33307	Importin alpha re-exporter	CSE1	535	109.35	414130	3	3	3	4.3	4.3	4.3	4	7.6592	0	P33307	Importin alpha re-exporter	0	0	414130	0	0	0
Q99385	Vacuolar calcium ion transporter	VCX1	1455	44.646	412030	1	1	1	2.7	2.7	2.7	2	6.1953	0	Q99385	Vacuolar calcium ion transporter	308290	103740	0	0	0	0
P25368	Ribosomal RNA-processing protein 7	RRP7	347	34.47	411720	2	2	2	11.1	11.1	11.1	2	2.5013	0.0037793	P25368	Ribosomal RNA-processing protein 7	0	0	0	0	0	411720
Q00245	GTP-binding protein RHO3	RHO3	1145	25.312	411060	2	2	2	10.8	10.8	10.8	2	2.8732	0.0015736	Q00245	GTP-binding protein RHO3	0	0	0	176310	0	234750
P35719	Uncharacterized protein MRP8	MRP8	580	25.097	408860	1	1	1	4.6	4.6	4.6	1	1.8675	0.0070522	P35719	Uncharacterized protein MRP8	408860	0	0	0	0	0
Q12387	N-terminal acetyltransferase B complex subunit MDM20	MDM20	1421	92.808	408560	3	3	3	4.4	4.4	4.4	3	5.95	0	Q12387	N-terminal acetyltransferase B complex subunit MDM20	0	0	0	408560	0	0
P32784	Glycerol-3-phosphate O-acyltransferase 1	SCT1	504	84.748	408320	2	2	2	3.5	3.5	3.5	4	4.0258	0	P32784	Glycerol-3-phosphate O-acyltransferase 1	408320	0	0	0	0	0
P53324	Steryl acetyl hydrolase 1	SAY1	1078	48.54	406880	1	1	1	3.8	3.8	3.8	1	2.2265	0.0044215	P53324	Steryl acetyl hydrolase 1	0	0	0	0	0	406880
CON__ENSEMBL:ENSBTAP00000018574			0	55.207	404220	1	1	1	2.6	2.6	2.6	2	2.1232	0.0043605	CON__ENSEMBL:ENSBTAP00000018574		206240	0	197980	0	0	0
P47047	ATP-dependent RNA helicase DOB1	MTR4	966	122.05	403150	2	2	2	2.9	2.9	2.9	2	4.1007	0	P47047	ATP-dependent RNA helicase DOB1	0	0	403150	0	0	0
Q06681	GRAM domain-containing protein YSP2	YSP2	1319	160.58	402670	2	2	2	1.3	1.3	1.3	2	2.5574	0.0030372	Q06681	GRAM domain-containing protein YSP2	0	402670	0	0	0	0
P38149	Probable di- and tripeptidase DUG2	DUG2	651	98.07	402610	3	3	3	3.8	3.8	3.8	3	4.9911	0	P38149	Probable di- and tripeptidase DUG2	0	0	402610	0	0	0
P34246	Maintenance of telomere capping protein 2	MTC2	565	39.841	401250	2	2	2	7	7	7	1	3.9718	0	P34246	Maintenance of telomere capping protein 2	0	0	0	0	0	401250
P06778	DNA repair and recombination protein RAD52	RAD52	112	52.387	400370	1	1	1	2.3	2.3	2.3	1	2.0258	0.0050215	P06778	DNA repair and recombination protein RAD52	0	0	0	400370	0	0
P47061	Vacuolar protein sorting-associated protein 53	VPS53	969	95.448	396730	2	2	2	2.7	2.7	2.7	2	12.692	0	P47061	Vacuolar protein sorting-associated protein 53	0	0	396730	0	0	0
CON__Q6IFZ6;CON__Q7Z794			44	61.358	396630	6	1	1	9.1	2.1	2.1	2	3.6197	0	CON__Q6IFZ6;CON__Q7Z794		0	114290	0	0	0	282340
Q06096	Conserved oligomeric Golgi complex subunit 4	COG4	1289	98.664	395800	2	2	2	3.3	3.3	3.3	2	2.6662	0.0030888	Q06096	Conserved oligomeric Golgi complex subunit 4	0	0	395800	0	0	0
P53172	Protein SDS23	SDS23	1052	58.097	395420	1	1	1	3.8	3.8	3.8	1	2.0624	0.004329	P53172	Protein SDS23	0	0	0	395420	0	0
CON__Q0V8M9			31	99.536	392730	2	2	2	3	3	3	2	3.6829	0	CON__Q0V8M9		0	166880	225850	0	0	0
Q07657	Seventh homolog of septin 1	SHS1	1329	62.629	391100	3	3	3	8.7	8.7	8.7	3	4.0313	0	Q07657	Seventh homolog of septin 1	0	0	0	391100	0	0
P39531	Recyclin-1	RCY1	791	97.471	390020	2	2	2	2	2	2	1	3.0056	0.00079618	P39531	Recyclin-1	0	0	390020	0	0	0
Q06245	Exocyst complex component SEC10	SEC10	1301	100.34	389320	2	2	2	2.9	2.9	2.9	2	3.3957	0.00082372	Q06245	Exocyst complex component SEC10	0	0	389320	0	0	0
P38748	RING finger protein ETP1	ETP1	709	67.503	388210	2	2	2	3.4	3.4	3.4	2	2.6118	0.0030581	P38748	RING finger protein ETP1	0	0	0	0	0	388210
Q06451	Polyamine transporter 3	TPO3	1305	68.065	383090	1	1	1	2.1	2.1	2.1	2	2.755	0.0023346	Q06451	Polyamine transporter 3	383090	0	0	0	0	0
P40504	Probable mannosyltransferase KTR7	KTR7	879	61.437	378300	1	1	1	2.3	2.3	2.3	2	2.8575	0.0023585	P40504	Probable mannosyltransferase KTR7	0	0	0	131580	246720	0
P53322	High-affinity nicotinic acid transporter	TNA1	1077	60.134	371260	1	1	1	1.9	1.9	1.9	1	2.9391	0.00079177	P53322	High-affinity nicotinic acid transporter	371260	0	0	0	0	0
Q08924	Regulator of Ty1 transposition protein 10	RTT10	1374	114.46	370690	2	2	2	3.1	3.1	3.1	2	2.3736	0.0037341	Q08924	Regulator of Ty1 transposition protein 10	370690	0	0	0	0	0
P28791	Protein transport protein SEC20	SEC20	401	43.881	369780	2	2	2	4.4	4.4	4.4	2	3.6821	0	P28791	Protein transport protein SEC20	0	0	0	0	369780	0
P40496	37S ribosomal protein S25, mitochondrial	RSM25	877	30.513	367500	2	2	2	7.6	7.6	7.6	2	2.7705	0.0023383	P40496	37S ribosomal protein S25, mitochondrial	0	0	0	0	0	367500
P53877	Pre-rRNA-processing protein IPI3	IPI3	1105	61.772	366330	2	2	2	4.7	4.7	4.7	2	2.2874	0.0044346	P53877	Pre-rRNA-processing protein IPI3	0	0	0	0	366330	0
P53091	DNA replication licensing factor MCM6	MCM6	1036	112.96	364360	3	3	3	3.8	3.8	3.8	4	7.0939	0	P53091	DNA replication licensing factor MCM6	0	364360	0	0	0	0
P53917	Factor arrest protein 11	FAR11	1113	109.76	358140	2	2	2	2.2	2.2	2.2	2	3.3452	0.000819	P53917	Factor arrest protein 11	0	0	358140	0	0	0
P32347	Uroporphyrinogen decarboxylase	HEM12	443	41.349	357240	1	1	1	4.4	4.4	4.4	1	2.4628	0.0037594	P32347	Uroporphyrinogen decarboxylase	0	0	0	0	0	357240
P35206	Mannosyl phosphorylinositol ceramide synthase regulatory protein CSG2	CSG2	578	45.442	356620	1	1	1	4.4	4.4	4.4	1	3.2749	0.000815	P35206	Mannosyl phosphorylinositol ceramide synthase regulatory protein CSG2	356620	0	0	0	0	0
Q08919	Uncharacterized protein TRE1	TRE1	1372	88.755	355680	2	2	2	2.7	2.7	2.7	2	2.6376	0.0030746	Q08919	Uncharacterized protein TRE1	0	0	355680	0	0	0
P53121	Putative flavin carrier protein 3	FLC3	1043	90.76	354970	1	1	1	1.7	1.7	1.7	1	2.1118	0.0043573	P53121	Putative flavin carrier protein 3	354970	0	0	0	0	0
P04803	Tryptophan--tRNA ligase, mitochondrial	MSW1	87	43.015	354630	3	3	3	8.7	8.7	8.7	2	3.3639	0.00082034	P04803	Tryptophan--tRNA ligase, mitochondrial	0	108140	0	0	0	246490
P53304	N-acetyltransferase SLI1	SLI1	1073	54.473	352640	2	2	2	5.6	5.6	5.6	2	4.9778	0	P53304	N-acetyltransferase SLI1	0	0	0	0	0	352640
P18414	ER lumen protein-retaining receptor	ERD2	261	25.762	349850	2	2	2	12.3	12.3	12.3	2	1.9019	0.0056778	P18414	ER lumen protein-retaining receptor	349850	0	0	0	0	0
P35179	Protein transport protein SSS1	SSS1	573	8.9435	348200	1	1	1	12.5	12.5	12.5	1	2.1838	0.0043956	P35179	Protein transport protein SSS1	348200	0	0	0	0	0
P25382	Ribosome assembly protein 4	RSA4	352	57.025	346000	1	1	1	2.9	2.9	2.9	1	2.8854	0.0015748	P25382	Ribosome assembly protein 4	0	0	0	0	346000	0
P16658	tRNA-splicing endonuclease subunit SEN2	SEN2	244	44.109	345390	1	1	1	3.4	3.4	3.4	1	1.8791	0.0070771	P16658	tRNA-splicing endonuclease subunit SEN2	0	0	0	0	0	345390
Q01532	Cysteine proteinase 1, mitochondrial	LAP3	1155	55.482	343920	2	2	2	6	6	6	2	3.708	0	Q01532	Cysteine proteinase 1, mitochondrial	0	0	0	0	343920	0
Q03758	Ubiquitin ligase-binding protein BUL2	BUL2	1213	104.79	342490	2	2	2	1.7	1.7	1.7	2	2.3712	0.0037313	Q03758	Ubiquitin ligase-binding protein BUL2	0	215840	126650	0	0	0
Q03707	Inner nuclear membrane protein SRC1	SRC1	1210	95.664	340390	2	2	2	3.1	3.1	3.1	2	3.1553	0.00080645	Q03707	Inner nuclear membrane protein SRC1	0	0	340390	0	0	0
Q08650	Diacylglycerol O-acyltransferase 1	DGA1	1366	47.711	339600	2	2	2	6.2	6.2	6.2	1	4.0027	0	Q08650	Diacylglycerol O-acyltransferase 1	0	0	0	0	0	339600
Q02793	Antiviral protein SKI8	SKI8	1177	44.231	337800	1	1	1	2.5	2.5	2.5	1	2.3927	0.0037369	Q02793	Antiviral protein SKI8	0	0	0	0	0	337800
P39714	(R,R)-butanediol dehydrogenase	BDH1	798	41.642	335200	1	1	1	4.7	4.7	4.7	1	2.4507	0.0037538	P39714	(R,R)-butanediol dehydrogenase	0	0	0	0	0	335200
P42951	Phosphatidylinositol 4-kinase LSB6	LSB6	920	70.216	333280	1	1	1	2.5	2.5	2.5	1	3.0879	0.00080321	P42951	Phosphatidylinositol 4-kinase LSB6	0	0	0	333280	0	0
CON__Q2UVX4			32	187.37	332500	2	2	2	1.1	1.1	1.1	3	4.0757	0	CON__Q2UVX4		146180	186310	0	0	0	0
P20051	Dihydroorotase	URA4	277	40.313	331120	1	1	1	4.7	4.7	4.7	2	4.413	0	P20051	Dihydroorotase	0	0	0	0	0	331120
P25359	Exosome complex component RRP43	RRP43	343	44.059	329330	2	2	2	7.9	7.9	7.9	2	3.8396	0	P25359	Exosome complex component RRP43	0	0	0	0	329330	0
P38909	Cytochrome c mitochondrial import factor CYC2	CYC2	747	42.367	328660	1	1	1	4.4	4.4	4.4	2	2.9316	0.0015823	P38909	Cytochrome c mitochondrial import factor CYC2	0	0	0	0	0	328660
Q92328	Mitochondrial distribution and morphology protein 12	MDM12	1448	30.772	326500	1	1	1	6.3	6.3	6.3	1	5.562	0	Q92328	Mitochondrial distribution and morphology protein 12	0	0	0	0	0	326500
Q07527	tRNA (guanosine(18)-2-O)-methyltransferase	TRM3	1328	165.05	325680	2	2	2	1.3	1.3	1.3	2	4.4001	0	Q07527	tRNA (guanosine(18)-2-O)-methyltransferase	0	325680	0	0	0	0
P43614	Beta-1,6-glucan synthesis-associated protein KEG1	KEG1	935	23.496	324950	1	1	1	7.5	7.5	7.5	1	2.3947	0.0037397	P43614	Beta-1,6-glucan synthesis-associated protein KEG1	324950	0	0	0	0	0
Q12232	Uncharacterized protein SLP1	SLP1	1407	67.451	321160	1	1	1	2.7	2.7	2.7	1	2.3711	0.0037286	Q12232	Uncharacterized protein SLP1	0	0	0	321160	0	0
Q04781	E3 ubiquitin-protein ligase listerin	RKR1	1254	180.18	316580	2	2	2	1.9	1.9	1.9	2	3.3325	0.00081833	Q04781	E3 ubiquitin-protein ligase listerin	0	316580	0	0	0	0
P47018	Maintenance of telomere capping protein 1	MTC1	960	53.477	316130	1	1	1	2.3	2.3	2.3	1	5.5676	0	P47018	Maintenance of telomere capping protein 1	0	0	0	316130	0	0
Q08986	S-adenosylmethionine permease SAM3	SAM3	1380	64.353	314580	2	2	2	4.9	4.9	4.9	2	4.3489	0	Q08986	S-adenosylmethionine permease SAM3	314580	0	0	0	0	0
P40367	GPI ethanolamine phosphate transferase 2	LAS21	864	94.85	314490	1	1	1	1.2	1.2	1.2	1	1.8236	0.0091228	P40367	GPI ethanolamine phosphate transferase 2	314490	0	0	0	0	0
CON__P06868			14	91.215	313440	2	2	2	2.6	2.6	2.6	2	2.9211	0.0015785	CON__P06868		148380	0	165050	0	0	0
P47057	Sorting nexin-4	SNX4	968	49.002	309410	1	1	1	3.1	3.1	3.1	1	3.5464	0	P47057	Sorting nexin-4	0	0	0	0	0	309410
Q05788	Purine nucleoside phosphorylase	PNP1	1280	33.785	309260	1	1	1	5.8	5.8	5.8	1	2.1108	0.004351	Q05788	Purine nucleoside phosphorylase	0	0	0	0	309260	0
P07702	L-aminoadipate-semialdehyde dehydrogenase	LYS2	138	155.34	309010	3	3	3	2.5	2.5	2.5	3	3.7612	0	P07702	L-aminoadipate-semialdehyde dehydrogenase	0	309010	0	0	0	0
P38261	Exocyst complex component EXO84	EXO84	678	85.537	303370	3	3	3	4.9	4.9	4.9	2	3.8363	0	P38261	Exocyst complex component EXO84	0	0	75632	0	227740	0
P53040	Transcription initiation factor TFIID subunit 6	TAF6	1029	57.901	302140	2	2	2	4.5	4.5	4.5	2	3.2687	0.00081433	P53040	Transcription initiation factor TFIID subunit 6	0	0	0	182050	120090	0
CON__Q3SZ57			37	68.587	301930	3	3	3	5.1	5.1	5.1	4	4.506	0	CON__Q3SZ57		0	185180	116760	0	0	0
P34761	Protein WHI3	WHI3	569	71.252	300380	1	1	1	2.4	2.4	2.4	1	2.6137	0.0030628	P34761	Protein WHI3	0	0	0	300380	0	0
P43583	Proteasome activator BLM10	BLM10	929	245.99	298300	2	2	2	0.9	0.9	0.9	1	4.3714	0	P43583	Proteasome activator BLM10	142930	0	155370	0	0	0
P13134	Kexin	KEX2	203	90.001	296370	2	2	2	3.1	3.1	3.1	2	2.4448	0.0037453	P13134	Kexin	0	138220	158150	0	0	0
P39729	Ribosome-interacting GTPase 1	RBG1	802	40.701	295910	1	1	1	3.8	3.8	3.8	2	3.7753	0	P39729	Ribosome-interacting GTPase 1	0	0	0	0	0	295910
P53924	E3 ubiquitin-protein ligase DMA2	DMA2	1115	57.584	294530	2	2	2	6.3	6.3	6.3	2	2.7324	0.0023274	P53924	E3 ubiquitin-protein ligase DMA2	0	0	0	294530	0	0
P53111	NADPH-dependent aldehyde reductase ARI1	ARI1	1039	38.083	294340	2	2	2	7.2	7.2	7.2	2	3.0821	0.00080257	P53111	NADPH-dependent aldehyde reductase ARI1	0	0	0	0	0	294340
Q12402	Protein YOP1	YOP1	1423	20.269	292410	3	3	3	15.6	15.6	15.6	4	8.1946	0	Q12402	Protein YOP1	0	159360	0	0	0	133050
P25355	Copper transport protein 86	CTR86	341	65.205	292290	2	2	2	3.6	3.6	3.6	2	9.0364	0	P25355	Copper transport protein 86	0	0	0	0	292290	0
Q01329	Pre-tRNA-processing protein PTA1	PTA1	1152	88.472	290730	2	2	2	3.3	3.3	3.3	1	3.8413	0	Q01329	Pre-tRNA-processing protein PTA1	0	0	0	290730	0	0
P40358	DnaJ-like chaperone JEM1	JEM1	862	75.143	285910	1	1	1	2	2	2	1	5.194	0	P40358	DnaJ-like chaperone JEM1	0	0	0	285910	0	0
Q08157	Uncharacterized membrane protein YOL019W	YOL019W	1346	60.916	284940	1	1	1	3.1	3.1	3.1	2	3.8407	0	Q08157	Uncharacterized membrane protein YOL019W	166620	0	0	0	118330	0
Q07804	Sterol esterase 1	YEH1	1333	66.507	283220	2	2	2	4.4	4.4	4.4	2	2.1426	0.0043764	Q07804	Sterol esterase 1	0	0	0	0	283220	0
P25846	DNA mismatch repair protein MSH1, mitochondrial	MSH1	374	109.41	282390	2	2	2	2.6	2.6	2.6	2	2.784	0.0023474	P25846	DNA mismatch repair protein MSH1, mitochondrial	0	0	282390	0	0	0
P18409	Mitochondrial distribution and morphology protein 10	MDM10	260	56.236	281340	1	1	1	3	3	3	1	2.9083	0.001576	P18409	Mitochondrial distribution and morphology protein 10	0	0	0	0	281340	0
P53940	J domain-containing protein APJ1	APJ1	1117	58.888	281330	1	1	1	2.3	2.3	2.3	1	1.7745	0.0097902	P53940	J domain-containing protein APJ1	0	0	0	281330	0	0
P06775	Histidine permease	HIP1	111	66.006	280780	1	1	1	2.8	2.8	2.8	1	2.8234	0.0023548	P06775	Histidine permease	280780	0	0	0	0	0
P32767	Importin beta-like protein KAP122	KAP122	502	123.53	276420	2	2	2	2.7	2.7	2.7	2	2.1324	0.0043668	P32767	Importin beta-like protein KAP122	0	0	276420	0	0	0
P53088	Cytoplasmic tRNA 2-thiolation protein 1	NCS6	1034	39.987	274940	1	1	1	4.7	4.7	4.7	1	2.7586	0.0023364	P53088	Cytoplasmic tRNA 2-thiolation protein 1	0	0	0	0	0	274940
P39001	Transcriptional regulatory protein UME6	UME6	766	91.123	273380	2	2	2	2.6	2.6	2.6	2	2.9961	0.00079554	P39001	Transcriptional regulatory protein UME6	0	0	273380	0	0	0
Q02197	N-alpha-acetyltransferase, 35 NatC auxiliary subunit	MAK10	1165	84.301	272020	2	2	2	2.5	2.5	2.5	2	5.7036	0	Q02197	N-alpha-acetyltransferase, 35 NatC auxiliary subunit	0	0	0	272020	0	0
P53303	Zinc finger protein ZPR1	ZPR1	1072	55.071	269030	2	2	2	5.6	5.6	5.6	2	3.3009	0.00081566	P53303	Zinc finger protein ZPR1	0	0	0	108910	160120	0
P16370	DNA-directed RNA polymerase II subunit RPB3	RPB3	234	35.297	264190	1	1	1	6	6	6	1	7.3006	0	P16370	DNA-directed RNA polymerase II subunit RPB3	0	0	0	0	0	264190
P53839	Glyoxylate reductase 1	GOR1	1098	38.831	261610	1	1	1	3.7	3.7	3.7	1	2.3102	0.0044412	P53839	Glyoxylate reductase 1	0	0	0	0	0	261610
P48559	GTP-binding protein YPT11	YPT11	995	47.115	261260	1	1	1	3.4	3.4	3.4	1	3.7312	0	P48559	GTP-binding protein YPT11	0	0	0	0	0	261260
P47068	Myosin tail region-interacting protein MTI1	BBC1	970	128.29	259950	2	2	2	1.6	1.6	1.6	2	3.5042	0	P47068	Myosin tail region-interacting protein MTI1	0	259950	0	0	0	0
P36097	TEL2-interacting protein 1	TTI1	605	118.89	258350	1	1	1	1.1	1.1	1.1	1	2.0678	0.0043321	P36097	TEL2-interacting protein 1	0	0	258350	0	0	0
Q12003	Serine/threonine-protein kinase ENV7	ENV7	1383	40.748	257540	1	1	1	2.7	2.7	2.7	1	2.05	0.0043228	Q12003	Serine/threonine-protein kinase ENV7	0	0	0	0	0	257540
P38884	Altered inheritance of mitochondria protein 18, mitochondrial	AIM18	743	36.501	255180	1	1	1	3.4	3.4	3.4	1	2.0219	0.0050143	P38884	Altered inheritance of mitochondria protein 18, mitochondrial	0	0	0	0	0	255180
Q12465	Bud site selection protein RAX2	RAX2	1431	133.98	251830	3	3	3	2.6	2.6	2.6	3	4.1202	0	Q12465	Bud site selection protein RAX2	251830	0	0	0	0	0
Q12355	Cell wall mannoprotein PST1	PST1	1417	45.776	246440	1	1	1	3.8	3.8	3.8	2	1.8342	0.0084329	Q12355	Cell wall mannoprotein PST1	130870	0	115570	0	0	0
P32349	DNA-directed RNA polymerase III subunit RPC3	RPC82	444	73.988	245610	2	2	2	3.1	3.1	3.1	2	3.0607	0.00080128	P32349	DNA-directed RNA polymerase III subunit RPC3	0	0	0	245610	0	0
Q00684	Tyrosine-protein phosphatase CDC14	CDC14	1147	61.906	243590	2	2	2	5.3	5.3	5.3	2	3.153	0.0008058	Q00684	Tyrosine-protein phosphatase CDC14	0	0	0	0	243590	0
P31377	Syntaxin-8	SYN8	422	29.048	243120	1	1	1	5.9	5.9	5.9	1	3.2497	0.00081301	P31377	Syntaxin-8	0	0	0	0	0	243120
P38959	Vacuolar protein sorting-associated protein 41	VPS41	754	113.41	241220	3	3	3	3.9	3.9	3.9	3	3.3665	0.00082102	P38959	Vacuolar protein sorting-associated protein 41	0	0	241220	0	0	0
P07347	N-terminal acetyltransferase A complex catalytic subunit ARD1	ARD1	136	27.603	239140	1	1	1	5	5	5	1	2.1877	0.0043988	P07347	N-terminal acetyltransferase A complex catalytic subunit ARD1	0	0	0	0	0	239140
Q02805	Protein ROD1	ROD1	1178	92.348	236980	2	2	2	3.8	3.8	3.8	2	3.1942	0.00080775	Q02805	Protein ROD1	0	0	236980	0	0	0
P32912	Vacuolar morphogenesis protein 7	VAM7	528	36.711	234980	1	1	1	5.7	5.7	5.7	1	1.8641	0.0070472	P32912	Vacuolar morphogenesis protein 7	0	0	0	0	0	234980
P25353	Ectonucleotide pyrophosphatase/phosphodiesterase 1;Alkaline phosphodiesterase 1;Nucleotide pyrophosphatase	NPP1	340	84.733	234750	1	1	1	1.5	1.5	1.5	1	1.9998	0.0050107	P25353	Ectonucleotide pyrophosphatase/phosphodiesterase 1;Alkaline phosphodiesterase 1;Nucleotide pyrophosphatase	0	0	234750	0	0	0
P27825	Calnexin homolog	CNE1	392	56.967	233840	1	1	1	1.8	1.8	1.8	1	2.6278	0.0030675	P27825	Calnexin homolog	0	0	0	233840	0	0
P40091	Protein PEA2	PEA2	846	48.164	232400	2	2	2	6.9	6.9	6.9	2	4.0002	0	P40091	Protein PEA2	0	0	0	0	232400	0
P38264	Inorganic phosphate transport protein PHO88	PHO88	679	21.137	230540	2	2	2	11.2	11.2	11.2	2	2.7132	0.0023238	P38264	Inorganic phosphate transport protein PHO88	0	0	119330	111210	0	0
P38356	Metal homeostatis protein BSD2	BSD2	687	35.739	230000	1	1	1	4	4	4	1	4.1492	0	P38356	Metal homeostatis protein BSD2	0	0	0	0	0	230000
P43570	GTPase-activating protein GYP8	GYP8	928	57.618	224130	2	2	2	4.6	4.6	4.6	2	3.0478	0.00079872	P43570	GTPase-activating protein GYP8	0	0	0	0	224130	0
P46944	Trafficking protein particle complex III-specific subunit 85	TRS85	949	80.495	224050	2	2	2	3	3	3	2	8.1349	0	P46944	Trafficking protein particle complex III-specific subunit 85	0	0	0	224050	0	0
P05755;O13516	40S ribosomal protein S9-B;40S ribosomal protein S9-A	RPS9B;RPS9A	51	21.914	220270	1	1	1	4.7	4.7	4.7	2	1.9	0.006383	P05755;O13516	40S ribosomal protein S9-B;40S ribosomal protein S9-A	0	0	220270	0	0	0
Q05359	Protein ERP1	ERP1	1271	24.723	219560	1	1	1	5.5	5.5	5.5	1	2.3403	0.004461	Q05359	Protein ERP1	0	0	0	0	0	219560
P22133	Malate dehydrogenase, cytoplasmic	MDH2	299	40.73	217190	2	2	2	6.1	6.1	6.1	1	5.0947	0	P22133	Malate dehydrogenase, cytoplasmic	0	0	0	0	0	217190
P04076	Argininosuccinate lyase	ARG4	83	51.989	211090	2	2	2	4.5	4.5	4.5	2	2.9505	0.00079302	P04076	Argininosuccinate lyase	0	0	0	0	121440	89650
Q05942	Ribosome assembly protein 3	RSA3	1284	24.656	207120	1	1	1	3.6	3.6	3.6	1	1.8748	0.0070671	Q05942	Ribosome assembly protein 3	0	0	0	0	0	207120
Q04067	Eukaryotic translation initiation factor 3 subunit G	TIF35	1225	30.501	205210	1	1	1	5.8	5.8	5.8	1	2.7811	0.0023456	Q04067	Eukaryotic translation initiation factor 3 subunit G	0	0	0	0	0	205210
P32597	Nuclear protein STH1/NPS1	STH1	492	156.77	204800	1	1	1	1	1	1	1	2.1118	0.0043541	P32597	Nuclear protein STH1/NPS1	0	204800	0	0	0	0
P25371	Probable ATP-dependent permease	ADP1	349	117.23	199730	2	2	2	2.3	2.3	2.3	3	2.594	0.0030488	P25371	Probable ATP-dependent permease	199730	0	0	0	0	0
P18634	Arrestin-related trafficking adapter 10	ART10	262	59.757	195590	1	1	1	1.9	1.9	1.9	1	2.6501	0.0030817	P18634	Arrestin-related trafficking adapter 10	0	0	0	0	195590	0
Q06168	Chromatin structure-remodeling complex subunit SFH1	SFH1	1295	48.777	195510	1	1	1	3.1	3.1	3.1	1	2.4275	0.0037425	Q06168	Chromatin structure-remodeling complex subunit SFH1	0	0	0	0	195510	0
P32361	Serine/threonine-protein kinase/endoribonuclease IRE1;Serine/threonine-protein kinase;Endoribonuclease	IRE1	448	126.97	194750	1	1	1	1.2	1.2	1.2	1	2.0456	0.0043134	P32361	Serine/threonine-protein kinase/endoribonuclease IRE1;Serine/threonine-protein kinase;Endoribonuclease	0	194750	0	0	0	0
P53230	Phosphatidate cytidylyltransferase, mitochondrial	TAM41	1058	44.199	193370	2	2	2	6.5	6.5	6.5	2	3.4585	0	P53230	Phosphatidate cytidylyltransferase, mitochondrial	0	0	0	0	0	193370
P32356	Neutral trehalase	NTH1	447	85.878	192280	1	1	1	1.9	1.9	1.9	1	1.8444	0.0077465	P32356	Neutral trehalase	0	0	0	192280	0	0
Q08732	Serine/threonine-protein kinase HRK1	HRK1	1368	85.695	191220	1	1	1	1.4	1.4	1.4	1	1.9375	0.0049893	Q08732	Serine/threonine-protein kinase HRK1	0	0	191220	0	0	0
P53925	Uncharacterized vacuolar membrane protein YNL115C		1116	74.038	189660	2	2	2	4	4	4	3	5.7013	0	P53925	Uncharacterized vacuolar membrane protein YNL115C	0	0	0	0	0	189660
P38851	Protein YSP1	YSP1	733	143.58	187830	2	2	2	2.4	2.4	2.4	1	2.0472	0.0043165	P38851	Protein YSP1	187830	0	0	0	0	0
P53617	Protein NRD1	NRD1	1086	63.858	183870	1	1	1	4.3	4.3	4.3	1	2.1567	0.004386	P53617	Protein NRD1	0	0	0	183870	0	0
P40851	Putative protease AXL1	AXL1	890	138.33	182070	2	2	2	2.1	2.1	2.1	2	2.3005	0.0044379	P40851	Putative protease AXL1	0	0	182070	0	0	0
P46970	Nonsense-mediated mRNA decay protein 5	NMD5	954	119.95	181560	1	1	1	1.2	1.2	1.2	1	2.1093	0.0043478	P46970	Nonsense-mediated mRNA decay protein 5	0	0	181560	0	0	0
P47102	ARF guanine-nucleotide exchange factor 1	GEA1	976	159.49	180340	1	1	1	1	1	1	1	2.2594	0.004428	P47102	ARF guanine-nucleotide exchange factor 1	0	180340	0	0	0	0
Q03455	Probable zinc transporter MSC2	MSC2	1198	80.577	180010	2	2	2	5.5	5.5	5.5	2	2.6343	0.0030698	Q03455	Probable zinc transporter MSC2	0	0	0	48646	131360	0
CON__Q3SX28			36	33.012	176250	1	1	1	3.5	3.5	3.5	1	2.7317	0.0023256	CON__Q3SX28		176250	0	0	0	0	0
Q03088	Styryl dye vacuolar localization protein 3	SVL3	1189	92.143	174650	1	1	1	1.1	1.1	1.1	1	2.7471	0.0023292	Q03088	Styryl dye vacuolar localization protein 3	0	0	174650	0	0	0
P38628	Phosphoacetylglucosamine mutase	PCM1	693	62.078	171110	2	2	2	3.8	3.8	3.8	2	2.676	0.003096	P38628	Phosphoacetylglucosamine mutase	0	0	0	0	171110	0
P27697	Atypical kinase COQ8, mitochondrial	COQ8	388	56.741	169420	2	2	2	3.8	3.8	3.8	2	2.9287	0.001581	P27697	Atypical kinase COQ8, mitochondrial	0	0	0	0	169420	0
P08678	Adenylate cyclase	CYR1	151	227.74	168240	1	1	1	0.7	0.7	0.7	1	2.6455	0.0030769	P08678	Adenylate cyclase	168240	0	0	0	0	0
P53960	Putative alanyl-tRNA editing protein alaX		1123	50.991	163060	1	1	1	2.9	2.9	2.9	1	1.8355	0.0084388	P53960	Putative alanyl-tRNA editing protein alaX	0	0	0	0	163060	0
P38915	Transcription factor SPT8	SPT8	749	66.189	161670	2	2	2	4.8	4.8	4.8	2	2.1302	0.0043636	P38915	Transcription factor SPT8	0	0	0	161670	0	0
P38165	Retrograde regulation protein 3	RTG3	654	54.153	157400	1	1	1	3.3	3.3	3.3	1	1.7858	0.0091036	P38165	Retrograde regulation protein 3	0	0	157400	0	0	0
P53844	Phosphatidylinositol transfer protein PDR17	PDR17	1100	40.677	149840	2	2	2	4.9	4.9	4.9	2	3.032	0.00079808	P53844	Phosphatidylinositol transfer protein PDR17	0	0	0	0	0	149840
P47037	Structural maintenance of chromosomes protein 3	SMC3	963	141.39	149510	5	5	5	4.2	4.2	4.2	5	6.3722	0	P47037	Structural maintenance of chromosomes protein 3	0	149510	0	0	0	0
P38717	Protein SIP3	SIP3	705	142.82	146160	1	1	1	1.1	1.1	1.1	2	2.5695	0.0030441	P38717	Protein SIP3	146160	0	0	0	0	0
P00812	Arginase	CAR1	60	35.662	143390	1	1	1	2.4	2.4	2.4	1	1.8298	0.008427	P00812	Arginase	0	0	0	0	0	143390
P34216	EH domain-containing and endocytosis protein 1	EDE1	560	150.78	141110	1	1	1	1.1	1.1	1.1	1	2.5662	0.0030418	P34216	EH domain-containing and endocytosis protein 1	0	141110	0	0	0	0
P35207	Antiviral helicase SKI2	SKI2	579	146.06	140090	5	5	5	5.2	5.2	5.2	5	9.5613	0	P35207	Antiviral helicase SKI2	0	140090	0	0	0	0
P46682	AP-3 complex subunit beta	APL6	948	91.606	137080	2	2	2	3.3	3.3	3.3	3	3.8624	0	P46682	AP-3 complex subunit beta	0	0	137080	0	0	0
P24482	DNA polymerase epsilon subunit B	DPB2	327	78.355	135420	1	1	1	1.9	1.9	1.9	1	2.1032	0.0043415	P24482	DNA polymerase epsilon subunit B	0	0	0	135420	0	0
P39011	Bud emergence protein 4	BEM4	774	70.992	130980	1	1	1	2.1	2.1	2.1	1	2.5361	0.0030303	P39011	Bud emergence protein 4	0	0	0	130980	0	0
P25588	Mediator of replication checkpoint protein 1	MRC1	361	124.29	129150	2	2	2	2.9	2.9	2.9	2	2.6009	0.0030534	P25588	Mediator of replication checkpoint protein 1	0	129150	0	0	0	0
P47112	Cell division cycle protein CDT1	TAH11	978	68.451	123340	1	1	1	2.2	2.2	2.2	1	2.1633	0.0043892	P47112	Cell division cycle protein CDT1	0	0	0	123340	0	0
P32831	Negative growth regulatory protein NGR1	NGR1	512	74.74	123230	1	1	1	1.8	1.8	1.8	1	3.6541	0	P32831	Negative growth regulatory protein NGR1	0	0	0	123230	0	0
P38823	E3 ubiquitin-protein ligase DMA1	DMA1	728	46.097	122310	1	1	1	2.9	2.9	2.9	2	1.9143	0.0056818	P38823	E3 ubiquitin-protein ligase DMA1	0	0	0	0	122310	0
P53114	Mediator of RNA polymerase II transcription subunit 5	NUT1	1041	128.79	122170	1	1	1	1.4	1.4	1.4	1	2.9959	0.00079491	P53114	Mediator of RNA polymerase II transcription subunit 5	0	122170	0	0	0	0
P40487	Diphthamide biosynthesis protein 1	DPH1	875	48.352	120610	1	1	1	2.6	2.6	2.6	1	2.1993	0.0044085	P40487	Diphthamide biosynthesis protein 1	0	0	0	0	0	120610
P38862	Ubiquitin-like modifier-activating enzyme ATG7	ATG7	736	71.427	119530	1	1	1	1.9	1.9	1.9	1	2.3403	0.0044577	P38862	Ubiquitin-like modifier-activating enzyme ATG7	0	0	0	119530	0	0
P15436	DNA polymerase delta catalytic subunit	POL3	224	124.64	115200	2	2	2	2.1	2.1	2.1	2	2.6542	0.003084	P15436	DNA polymerase delta catalytic subunit	0	0	115200	0	0	0
P38080	Serine/threonine-protein kinase AKL1	AKL1	637	123.94	112200	1	1	1	0.8	0.8	0.8	1	1.8361	0.0084448	P38080	Serine/threonine-protein kinase AKL1	0	112200	0	0	0	0
P38211	GPI mannosyltransferase 2	GPI18	664	50.798	110990	2	2	2	6	6	6	2	3.3325	0.00081766	P38211	GPI mannosyltransferase 2	110990	0	0	0	0	0
P42837	Polyphosphoinositide phosphatase	FIG4	914	101.74	107730	1	1	1	1.1	1.1	1.1	1	2.6343	0.0030722	P42837	Polyphosphoinositide phosphatase	0	0	107730	0	0	0
P06786	DNA topoisomerase 2	TOP2	115	164.21	103520	1	1	1	0.8	0.8	0.8	1	3.1958	0.00080841	P06786	DNA topoisomerase 2	0	103520	0	0	0	0
Q04925	SVF1-like protein YDR222W	YDR222W	1261	47.413	101520	1	1	1	2.9	2.9	2.9	1	2.197	0.0044053	Q04925	SVF1-like protein YDR222W	0	0	0	0	0	101520
P08432	Ornithine decarboxylase	SPE1	145	52.285	98553	1	1	1	2.1	2.1	2.1	1	2.9467	0.00079239	P08432	Ornithine decarboxylase	0	0	0	0	98553	0
P38713	Oxysterol-binding protein homolog 3	OSH3	703	113.76	86339	2	2	2	1.5	1.5	1.5	2	2.1386	0.0043732	P38713	Oxysterol-binding protein homolog 3	0	0	86339	0	0	0
P38314	Protein SDS24	SDS24	682	57.187	86105	1	1	1	3	3	3	2	2.5396	0.0030326	P38314	Protein SDS24	0	0	0	86105	0	0
P38110	Serine/threonine-protein kinase TEL1	TEL1	643	321.52	80351	1	1	1	0.3	0.3	0.3	1	1.9429	0.0049964	P38110	Serine/threonine-protein kinase TEL1	0	0	0	80351	0	0
Q05672	RNA-binding suppressor of PAS kinase protein 1	RBS1	1276	51.956	67750	1	1	1	2.6	2.6	2.6	1	2.8406	0.0023566	Q05672	RNA-binding suppressor of PAS kinase protein 1	0	0	0	0	67750	0
P06102	General negative regulator of transcription subunit 3	NOT3	100	94.342	56377	2	2	2	4.2	4.2	4.2	2	2.6089	0.0030558	P06102	General negative regulator of transcription subunit 3	0	0	56377	0	0	0
P36069	Probable phosphomutase PMU1	PMU1	600	33.776	0	1	1	1	5.1	5.1	5.1	1	3.8319	0	P36069	Probable phosphomutase PMU1	0	0	0	0	0	0
P14180	Chitin synthase 2	CHS2	210	109.88	0	1	1	1	0.8	0.8	0.8	1	3.0492	0.0008	P14180	Chitin synthase 2	0	0	0	0	0	0
P39965	Probable proline--tRNA ligase, mitochondrial	AIM10	816	65.893	0	2	2	2	4.2	4.2	4.2	2	2.9728	0.00079428	P39965	Probable proline--tRNA ligase, mitochondrial	0	0	0	0	0	0
Q03768	Protein GIR2	GIR2	1215	31.03	0	1	1	1	5.3	5.3	5.3	1	2.3571	0.003723	Q03768	Protein GIR2	0	0	0	0	0	0
P28273	5-oxoprolinase	OXP1	396	140.43	0	2	2	2	1.8	1.8	1.8	2	2.3457	0.0037202	P28273	5-oxoprolinase	0	0	0	0	0	0
P38883	Pre-rRNA-processing protein RIX1	RIX1	742	86.738	0	1	1	1	1.6	1.6	1.6	1	2.0835	0.0043384	P38883	Pre-rRNA-processing protein RIX1	0	0	0	0	0	0
P53829	Protein CAF40	CAF40	1097	41.155	0	1	1	1	3.2	3.2	3.2	1	2.0602	0.0043259	P53829	Protein CAF40	0	0	0	0	0	0
Q06053	tRNA-dihydrouridine(47) synthase [NAD(P)(+)]	DUS3	1287	76.595	0	1	1	1	1.9	1.9	1.9	1	1.9248	0.005694	Q06053	tRNA-dihydrouridine(47) synthase [NAD(P)(+)]	0	0	0	0	0	0
P53039	Protein transport protein YIP1	YIP1	1028	27.08	0	1	1	1	2.8	2.8	2.8	1	1.8816	0.0070872	P53039	Protein transport protein YIP1	0	0	0	0	0	0
