# Supplementary material for: Cryo-EM architecture of a near-native stretch-sensitive membrane microdomain
Source: Nature. 2024 Jul 24;632(8025):664–71. doi: 10.1038/s41586-024-07720-6 (PMC11324527; doi:10.1038/s41586-024-07720-6)
Supplement: Supplementary file 11 — Source Data Fig. 2 [file 41586_2024_7720_MOESM11_ESM.xlsx]

## Sheet: Fig 2e
Wavelength (nm)	80% DOPC + 20% DOPS	70% DOPC + 20% DOPS + 10% PIP2	Buffer
250	-5991.62	-8535.14	-614.217
249	4881.18	5524.09	9932.46
248	3137.82	679.32	6422.42
247	-15281.2	-10951.1	-17132.8
246	-810.24	-8677.56	-6983.04
245	-10277.7	-11563.7	-3493.86
244	-3070.69	-4516.4	395.81
243	-5840.67	-9820.95	136.11
242	-4787.29	-5514.54	-1221.92
241	-1544.61	-13730.3	-3196.82
240	-12911.6	-20275.7	-10415.6
239	-19846	-24168.1	-12736.2
238	-14618.9	-20761.5	-3259.58
237	-11417.4	-27637.9	-6580.2
236	-7461.24	-27158.8	-3278.59
235	-14071	-34447	-2402.02
234	-15403.8	-45598.8	-4538.17
233	-11056.9	-48969.5	-4634.41
232	-24552	-66412.2	-10401
231	-14838.2	-53070.1	-6125.5
230	-21193.4	-71526.7	-12904.9
229	-11798.1	-64812	-105.793
228	-21784.5	-77501.8	-7029.01
227	-9699.29	-68795	1867.06
226	-23699.6	-81522.8	-4669.21
225	-10834.3	-86622.5	-7710.57
224	-22747.8	-96650.1	-11362.3
223	-21290.1	-100205	-6495.37
222	-28744.1	-105451	-3264.36
221	-24144.5	-96902	-6964.53
220	-20219.3	-109932	-8670.86
219	-30245.8	-103351	-19335.7
218	-25258.8	-102850	-10418.7
217	-49598.2	-118719	-23394.2
216	-36745.6	-114971	-32030.9
215	-56772.7	-109322	-27216
214	-56276	-112775	-40105.2
213	-54299.1	-116368	-50490.9
212	-74446.8	-127775	-44757.7
211	-72032.3	-158550	-62861.9
210	-103075	-154220	-97365
209	-99743.1	-167678	-98605.3
208	-130684	-169575	-120460
207	-137032	-201684	-141123
206	-132305	-174051	-146300
205	-161446	-153011	-158722
204	-200356	-167172	-227265
203	-201687	-164727	-201103
202	-190356	-124519	-218058
201	-181067	-96250.8	-217769
200	-210386	-69610	-234794
199	-140590	-39549	-188439
198	-226530	855.653	-234849
197	-176336	89482.4	-168800
196	-193764	-1669.74	-187097
195	-206029	183278	-114536
194	-143456	84913.4	-146012
193	-213280	134865	-115936
192	-154099	-25235.6	-97380.4
191	-253485	74926.7	-154162
190	-225808	267900	-101745

## Sheet: Fig 2j
Percent occupancy of cholesterol at amphipathic helix residues
	CHOL % occupancy
Residue #	Replica 1	Replica 2	Replica 3	Average	s.e.m.
30G	1.19	1.22	1.4	1.27	0.0655744
31R	13.832	12.569	9.679	12.0267	1.22915
32F	13.871	16.379	18.379	16.2097	1.3041
33F	9.901	9.821	11.721	10.481	0.62043
34G	0.69	0.562	0.662	0.638	0.0388501
35K	1.49	2.586	2.586	2.22067	0.365333
36G	2.6	1.724	1.324	1.88267	0.376796
37G	6.401	5.172	3.672	5.08167	0.789088
38L	12.871	6.897	6.001	8.58967	2.15624
39A	3.99	4.31	5.001	4.43367	0.298329
40Y	6.931	3.448	5.648	5.34233	1.017
41S	0.31	0.3	0.32	0.31	0.0057735
42F	14.851	14.379	12.379	13.8697	0.757685
43R	6.931	16.379	17.579	13.6297	3.3672
45S	3.931	3.24	3.34	3.50367	0.215608
46A	4.2	8.421	7.301	6.64067	1.26244
47A	0.29	0.342	0.322	0.318	0.0151438
49A	3.46	3.224	3.724	3.46933	0.144413
50F	8.911	9.483	9.183	9.19233	0.165188
51G	0.64	0.67	0.6	0.636667	0.0202759
56R	0.299	0.34	0.32	0.319667	0.0118369
63K	0.3	0.332	0.312	0.314667	0.00933333
66K	0.798	1.1124	1.024	0.978133	0.0936121
70R	0.316	0.32	0.33	0.322	0.00416333
74L	0.3333	0.32	0.302	0.318433	0.00906942

## Sheet: Fig 2k
Time (s)	+PIP2, control (% of recovery)	+PIP2, control (SD)	+PIP2, +Pil1 (% of recovery)	+PIP2, +Pil1 (SD)	-PIP2, control (% of recovery)	-PIP2, control (SD)	-PIP2, +Pil1 (% of recovery)	-PIP2, +Pil1 (SD)	Fit Curve of +PIP2 control (x)	Fit Curve of +PIP2 control (y)	Fit Curve of +PIP2, +Pil1 (x)	Fit Curve of +PIP2, +Pil1 (y)	Fit Curve of -PIP2 control (x)	Fit Curve of -PIP2 control (y)	Fit Curve of -PIP2, +Pil1 (x)	Fit Curve of -PIP2, +Pil1 (y)
-2.5	101.731	2.91009	102.197	6.90083	95.6252	15.6142	100.14	3.86408	0	3.42079	0	2.8919	0	0.79549	0	5.66
-2	100.229	3.69133	100.544	9.64273	95.6278	6.49435	101.033	4.92962	0.23423	4.74401	0.11712	3.17963	0.23423	1.91596	0.11712	6.26692
-1.5	100.487	3.37636	100.582	6.00351	93.6765	16.6414	102.179	7.43832	0.35135	5.39301	0.23423	3.46469	0.35135	2.46588	0.23423	6.86656
-1	100.209	2.45031	99.0724	6.05989	99.0323	10.0102	99.0385	2.85888	0.46847	6.03375	0.35135	3.74712	0.46847	3.00907	0.35135	7.45902
-0.5	100	0	100	0	100	0	100	0	0.5	6.20486	0.46847	4.02693	0.5	3.15418	0.46847	8.04437
0	0	0	0	0	0	0	0	0	0.58559	6.66635	0.5	4.10182	0.58559	3.54563	0.5	8.20076
0.5	4.75056	3.08916	2.60137	1.55107	2.90988	1.83262	5.3533	2.80845	0.7027	7.29094	0.58559	4.30414	0.7027	4.07566	0.58559	8.62269
1	8.48803	5.11608	4.37796	2.42381	5.54066	2.64667	9.61688	4.20697	0.81982	7.90761	0.7027	4.57879	0.81982	4.59926	0.7027	9.19408
1.5	11.5809	6.77112	6.13058	2.8998	8.60124	3.88966	13.506	4.78045	0.93694	8.51649	0.81982	4.8509	0.93694	5.11655	0.81982	9.75862
2	14.2779	8.08181	7.55906	3.59891	9.85046	4.32413	16.0717	5.53667	1	8.84116	0.93694	5.12049	1	5.3925	0.93694	10.3164
2.5	16.4092	8.78575	8.98539	3.74799	11.463	5.02769	18.9838	5.43201	1.05405	9.11768	1	5.26461	1.05405	5.6276	1	10.614
3	19.4416	9.70291	10.64	4.58314	13.6458	4.89614	20.9986	6.49032	1.17117	9.71129	1.05405	5.38758	1.17117	6.13253	1.05405	10.8675
3.5	21.446	10.6861	11.2459	4.70012	15.0634	4.44466	22.2384	7.8704	1.28829	10.2974	1.17117	5.65219	1.28829	6.63143	1.17117	11.4119
4	23.3587	11.6367	12.4556	4.90355	16.3133	5.35418	24.668	7.67942	1.40541	10.8762	1.28829	5.91436	1.40541	7.12439	1.28829	11.9499
4.5	25.1098	12.138	13.2245	5.16275	17.4599	6.79852	26.8911	8.35512	1.5	11.3384	1.40541	6.17409	1.5	7.51827	1.40541	12.4814
5	26.5214	12.5945	14.2392	5.10288	19.8665	6.40651	27.6446	9.27565	1.52252	11.4477	1.5	6.38212	1.52252	7.6115	1.5	12.906
5.5	28.252	13.0707	14.8494	5.62045	21.8955	8.1301	28.5591	8.889	1.63964	12.0121	1.52252	6.43143	1.63964	8.09285	1.52252	13.0065
6	30.0559	13.8943	15.7774	5.71692	22.6223	7.11576	30.483	7.68025	1.75676	12.5694	1.63964	6.68637	1.75676	8.56854	1.63964	13.5253
6.5	30.9613	13.8906	16.4616	6.12313	23.1256	7.58123	31.6394	8.20524	1.87387	13.1197	1.75676	6.93896	1.87387	9.03865	1.75676	14.0379
7	32.1496	14.3372	17.0403	6.2364	24.792	7.11035	32.5237	9.92224	1.99099	13.6632	1.87387	7.18921	1.99099	9.50327	1.87387	14.5443
7.5	33.5428	14.5438	17.6912	6.27929	25.504	6.34042	33.2623	9.85083	2	13.7047	1.99099	7.43714	2	9.53878	1.99099	15.0447
8	34.6476	14.8667	18.5613	6.17632	28.1004	8.81824	34.5132	9.57932	2.10811	14.1999	2	7.45611	2.10811	9.96248	2	15.0829
8.5	35.6872	14.5907	18.4304	5.7785	27.6725	6.70448	35.6524	9.14243	2.22523	14.7299	2.10811	7.68277	2.22523	10.4164	2.10811	15.5391
9	36.8657	14.6409	18.5309	5.95619	29.1129	6.75088	37.4245	8.47562	2.34234	15.2534	2.22523	7.92613	2.34234	10.865	2.22523	16.0275
9.5	37.7358	14.2396	20.5063	7.03746	32.6276	10.0183	37.6482	9.34879	2.45946	15.7703	2.34234	8.16724	2.45946	11.3085	2.34234	16.5101
10	39.1258	15.3167	20.4354	6.83545	30.3568	7.40784	38.3338	7.99705	2.5	15.9478	2.45946	8.40611	2.5	11.4608	2.45946	16.9869
10.5	39.2223	15.3041	20.6913	6.17738	32.8382	9.5528	39.735	9.00612	2.57658	16.2809	2.5	8.48828	2.57658	11.7469	2.5	17.1506
11	40.9216	15.7272	20.953	6.53705	31.9606	8.90005	39.3766	9.43496	2.69369	16.7852	2.57658	8.64277	2.69369	12.1803	2.57658	17.458
11.5	41.5596	15.5096	21.6056	6.71764	35.0334	9.12956	40.4139	8.48887	2.81081	17.2833	2.69369	8.87724	2.81081	12.6088	2.69369	17.9234
12	42.5032	15.9257	21.2925	5.85286	35.4856	8.41388	41.608	8.17049	2.92793	17.7752	2.81081	9.10953	2.92793	13.0324	2.81081	18.3832
12.5	43.0212	15.8901	22.6585	6.73087	36.1503	6.94057	41.6498	8.23827	3	18.0749	2.92793	9.33968	3	13.2907	2.92793	18.8376
13	44.1447	15.9102	23.2001	7.19097	35.339	9.29374	43.7585	8.59758	3.04505	18.2611	3	9.48024	3.04505	13.4513	3	19.1144
13.5	45.1725	15.6172	22.405	6.7083	37.0124	9.40035	42.3936	8.88659	3.16216	18.7411	3.04505	9.56769	3.16216	13.8654	3.04505	19.2864
14	45.5768	15.8634	22.9427	6.77433	39.8617	9.0419	43.5212	9.23271	3.27928	19.2151	3.16216	9.79359	3.27928	14.275	3.16216	19.7299
14.5	46.0356	15.9446	23.7208	7.21961	39.0833	8.64576	43.8878	9.76803	3.3964	19.6834	3.27928	10.0174	3.3964	14.6799	3.27928	20.1681
15	46.3277	16.0229	24.3068	7.41867	38.6833	8.8706	44.06	8.76376	3.5	20.0929	3.3964	10.2391	3.5	15.0344	3.3964	20.601
15.5	46.9384	15.8956	24.7236	7.88085	40.3918	8.58446	45.135	9.51556	3.51351	20.146	3.5	10.4336	3.51351	15.0804	3.5	20.9797
16	48.1805	15.6777	25.0927	7.90494	45.3105	10.6941	44.977	8.56243	3.63063	20.603	3.51351	10.4588	3.63063	15.4765	3.51351	21.0288
16.5	47.9964	15.6486	25.2148	7.42593	41.8424	10.6065	45.8568	9.52343	3.74775	21.0544	3.63063	10.6765	3.74775	15.8682	3.63063	21.4514
17	49.0072	15.8953	25.6308	7.01835	43.8865	9.76112	46.9915	8.16423	3.86486	21.5003	3.74775	10.8921	3.86486	16.2556	3.74775	21.8689
17.5	49.422	15.8909	25.5197	6.73286	46.264	10.2544	47.7533	9.01013	3.98198	21.9408	3.86486	11.1057	3.98198	16.6388	3.86486	22.2814
18	50.3093	16.0608	26.2827	7.34134	42.8996	9.31048	47.6692	8.87465	4	22.0081	3.98198	11.3174	4	16.6974	3.98198	22.689
18.5	50.0284	16.4011	25.4328	6.33424	42.6084	9.02011	48.4777	9.26089	4.0991	22.3761	4	11.3498	4.0991	17.0178	4	22.7513
19	50.5568	16.2175	26.7499	7.70952	41.1783	10.9445	48.5817	8.25772	4.21622	22.806	4.0991	11.5271	4.21622	17.3928	4.0991	23.0917
19.5	51.7008	16.3393	27.4039	8.36	47.6786	8.48997	48.5839	7.89748	4.33333	23.2309	4.21622	11.7348	4.33333	17.7637	4.21622	23.4895
20	52.1465	16.7496	26.7037	6.66412	44.2792	9.71639	49.3509	7.81144	4.45045	23.6506	4.33333	11.9407	4.45045	18.1307	4.33333	23.8826
20.5	52.8188	17.2058	26.6548	6.22248	47.4321	9.31906	50.1322	8.75493	4.5	23.8266	4.45045	12.1446	4.5	18.2848	4.45045	24.271
21	53.7488	17.1706	26.8605	6.08555	46.1709	11.2025	49.7808	8.65419	4.56757	24.0652	4.5	12.2303	4.56757	18.4937	4.5	24.4339
21.5	53.5771	16.6356	27.9896	7.11214	49.2465	11.0051	51.5074	9.46508	4.68468	24.475	4.56757	12.3466	4.68468	18.853	4.56757	24.6547
22	53.9261	17.2948	27.8077	6.92833	47.4316	10.115	50.8408	7.61689	4.8018	24.8798	4.68468	12.5468	4.8018	19.2084	4.68468	25.0338
22.5	54.8119	16.5848	28.1444	6.10003	49.1474	13.3352	50.946	7.90809	4.91892	25.2799	4.8018	12.7451	4.91892	19.5601	4.8018	25.4084
23	54.7856	16.6017	28.4099	7.09126	51.317	9.70177	50.3318	7.8921	5	25.554	4.91892	12.9416	5	19.8014	4.91892	25.7785
23.5	55.4729	16.4868	28.2593	6.6311	49.7815	10.7447	50.5333	8.69823	5.03604	25.6751	5	13.0765	5.03604	19.9081	5	26.0321
24	56.1797	16.7122	29.1859	7.11063	50.484	11.3191	50.096	9.33129	5.15315	26.0657	5.03604	13.1362	5.15315	20.2525	5.03604	26.1441
24.5	56.2969	16.4113	28.3479	7.01532	49.5673	12.8949	50.4256	8.46858	5.27027	26.4517	5.15315	13.3291	5.27027	20.5933	5.15315	26.5053
25	57.1211	16.5902	28.9988	6.94737	50.3521	13.6708	51.7324	8.22564	5.38739	26.8331	5.27027	13.5202	5.38739	20.9306	5.27027	26.8623
25.5	56.7612	16.6157	29.5123	6.92918	50.5424	9.2311	52.2714	8.03179	5.5	27.1957	5.38739	13.7095	5.5	21.2517	5.38739	27.2149
26	57.3392	16.8659	28.6976	6.77702	50.3575	8.85341	51.9433	7.82931	5.5045	27.2101	5.5	13.8898	5.5045	21.2644	5.5	27.55
26.5	57.9156	15.722	29.6691	7.31122	54.6396	11.026	51.7957	7.73977	5.62162	27.5826	5.5045	13.897	5.62162	21.5949	5.5045	27.5633
27	58.3631	16.1349	30.2716	8.24839	55.0714	12.4657	53.078	7.87811	5.73874	27.9507	5.62162	14.0828	5.73874	21.922	5.62162	27.9075
27.5	59.0835	16.0086	30.3453	7.61037	56.6042	14.9117	53.1598	8.79489	5.85586	28.3146	5.73874	14.2669	5.85586	22.2458	5.73874	28.2476
28	58.9635	15.098	29.8337	7.18113	55.9479	12.3544	53.2135	8.626	5.97297	28.6742	5.85586	14.4493	5.97297	22.5663	5.85586	28.5836
28.5	59.0951	15.9935	30.3049	7.77906	57.4276	10.839	52.6797	8.2348	6	28.7566	5.97297	14.63	6	22.6398	5.97297	28.9156
29	59.5487	15.8514	30.0412	6.84755	58.4454	13.2949	52.5181	6.93667	6.09009	29.0296	6	14.6714	6.09009	22.8836	6	28.9917
29.5	59.7838	16.2656	30.227	7.29415	52.7511	14.6944	53.5413	8.94039	6.20721	29.3809	6.09009	14.809	6.20721	23.1978	6.09009	29.2436
30	60.081	16.0196	30.9235	7.99755	56.5208	12.8189	53.6933	7.5857	6.32432	29.7281	6.20721	14.9863	6.32432	23.5089	6.20721	29.5677
30.5	59.9417	15.6883	30.6085	7.13917	53.9289	14.9855	53.6444	9.14471	6.44144	30.0713	6.32432	15.1621	6.44144	23.8168	6.32432	29.8879
31	61.4067	15.9658	30.2275	7.10746	57.1135	15.4551	53.199	9.49201	6.5	30.2415	6.44144	15.3361	6.5	23.9697	6.44144	30.2043
31.5	62.9999	16.0767	30.5098	6.89683	56.4481	12.0529	53.7328	8.9248	6.55856	30.4106	6.5	15.4226	6.55856	24.1218	6.5	30.361
32	62.4399	15.6619	30.1209	6.59427	54.9377	13.7587	53.4854	8.67408	6.67568	30.746	6.55856	15.5086	6.67568	24.4238	6.55856	30.5168
32.5	63.6399	16.5584	31.2795	7.60342	58.7158	11.8378	53.1754	9.60213	6.79279	31.0775	6.67568	15.6795	6.79279	24.7229	6.67568	30.8256
33	62.9832	15.5419	31.88	8.04689	56.8099	11.6479	52.9013	7.47575	6.90991	31.4052	6.79279	15.8488	6.90991	25.0191	6.79279	31.1307
33.5	63.2322	15.4548	31.5732	7.31405	59.0556	11.855	54.7428	8.35125	7	31.6548	6.90991	16.0165	7	25.245	6.90991	31.4322
34	63.5939	15.2369	30.6993	8.02971	57.1462	14.1114	54.9817	8.0314	7.02703	31.7292	7	16.1445	7.02703	25.3124	7	31.6616
34.5	64.3654	15.7894	32.2446	8.08352	60.8768	10.5029	54.8208	9.19674	7.14414	32.0495	7.02703	16.1827	7.14414	25.603	7.02703	31.73
35	64.4693	15.2977	31.2137	7.17522	57.7225	14.7929	54.4175	7.99448	7.26126	32.3662	7.14414	16.3473	7.26126	25.8908	7.14414	32.0242
35.5	64.7473	16.189	31.5999	7.40776	59.8921	12.9134	54.9735	8.61418	7.37838	32.6793	7.26126	16.5105	7.37838	26.1758	7.26126	32.315
36	64.6107	15.502	32.9348	8.38715	63.3358	20.4593	54.9368	8.18359	7.4955	32.9888	7.37838	16.6721	7.4955	26.4582	7.37838	32.6022
36.5	64.1641	14.9336	32.953	8.00506	68.2128	18.6118	55.1653	7.74533	7.5	33.0006	7.4955	16.8322	7.5	26.469	7.4955	32.886
37	64.7813	13.8464	32.8347	8.91694	65.9386	19.275	56.2413	8.5493	7.61261	33.2949	7.5	16.8383	7.61261	26.7379	7.5	32.8969
37.5	66.3482	15.1513	33.4544	8.83678	62.4739	15.8412	55.162	8.01834	7.72973	33.5975	7.61261	16.9908	7.72973	27.0151	7.61261	33.1664
38	65.5238	15.0598	32.3909	7.98843	60.6146	13.4093	55.8162	8.11693	7.84685	33.8967	7.72973	17.1479	7.84685	27.2897	7.72973	33.4434
38.5	65.1332	14.2176	32.7711	8.09145	61.8361	11.5625	55.7519	9.80613	7.96396	34.1926	7.84685	17.3036	7.96396	27.5617	7.84685	33.7171
39	65.9326	14.6971	32.2043	8.27908	65.8246	16.4394	55.8712	8.62112	8	34.283	7.96396	17.4579	8	27.645	7.96396	33.9875
39.5	66.6136	14.6203	32.8904	8.66001	63.2542	14.0141	55.5323	8.31884	8.08108	34.4852	8	17.5051	8.08108	27.8313	8	34.0701
40	66.3766	13.9758	31.7995	7.70513	62.3262	19.0833	55.9939	8.99425	8.1982	34.7746	8.08108	17.6107	8.1982	28.0984	8.08108	34.2547
40.5	67.2789	13.699	33.0068	8.37129	63.4268	17.4003	56.6439	8.17924	8.31532	35.0607	8.1982	17.7621	8.31532	28.3631	8.1982	34.5187
41	67.346	14.3654	33.717	8.74641	59.6709	18.334	56.0962	8.79488	8.43243	35.3437	8.31532	17.9121	8.43243	28.6255	8.31532	34.7795
41.5	67.3078	14.5771	31.8975	7.77464	64.9856	18.8518	56.2964	7.74153	8.5	35.5056	8.43243	18.0608	8.5	28.7757	8.43243	35.0372
42	66.9884	14.2559	32.8119	8.35619	63.7541	18.4947	56.5263	8.58822	8.54955	35.6236	8.5	18.1459	8.54955	28.8855	8.5	35.1844
42.5	66.7279	13.9871	34.593	8.99602	66.39	11.8812	56.2994	8.77484	8.66667	35.9004	8.54955	18.208	8.66667	29.1431	8.54955	35.2918
43	67.4985	13.3106	33.2636	7.97158	65.5696	24.1463	56.6652	7.43499	8.78378	36.1742	8.66667	18.3539	8.78378	29.3985	8.66667	35.5433
43.5	68.8179	14.222	34.1638	8.51661	65.8351	17.9457	55.9059	8.58234	8.9009	36.445	8.78378	18.4984	8.9009	29.6517	8.78378	35.7918
44	68.1702	13.8352	33.9397	8.68354	66.7533	19.1765	55.8357	7.53483	9	36.6718	8.9009	18.6416	9	29.8642	8.9009	36.0374
44.5	68.7972	13.5119	34.2031	8.22142	71.0821	15.2003	55.5909	8.47963	9.01802	36.7128	9	18.7617	9.01802	29.9026	9	36.2428
45	68.5115	13.671	34.7751	9.5851	67.1616	14.4525	56.272	8.77505	9.13514	36.9778	9.01802	18.7835	9.13514	30.1514	9.01802	36.28
45.5	69.2583	13.5756	33.5704	8.2528	67.6821	14.1404	55.9516	7.70334	9.25225	37.2398	9.13514	18.924	9.25225	30.398	9.13514	36.5196
46	70.4125	13.2213	34.1835	8.51805	69.3796	15.4407	56.3053	8.31872	9.36937	37.4991	9.25225	19.0633	9.36937	30.6425	9.25225	36.7565
46.5	69.3183	12.9674	33.8608	9.00415	66.5443	16.1005	56.9784	7.35305	9.48649	37.7555	9.36937	19.2012	9.48649	30.8849	9.36937	36.9904
47	69.0046	12.5366	33.7715	8.9589	71.8042	16.0627	56.2303	7.18721	9.5	37.7849	9.48649	19.3379	9.5	30.9127	9.48649	37.2216
47.5	69.9937	13.4845	34.2181	9.06879	66.7871	15.5782	56.3384	7.89688	9.6036	38.0092	9.5	19.3536	9.6036	31.1253	9.5	37.2481
48	70.7963	13.1983	34.2858	9.83453	71.5829	14.1314	56.9549	7.537	9.72072	38.2602	9.6036	19.4733	9.72072	31.3636	9.6036	37.45
48.5	70.5173	13.2766	34.4444	8.69376	68.4483	15.0433	57.6116	6.33419	9.83784	38.5086	9.72072	19.6075	9.83784	31.5999	9.72072	37.6756
49	71.0433	12.43	34.5265	8.99531	67.1728	17.0374	56.4859	8.2296	9.95495	38.7543	9.83784	19.7404	9.95495	31.8343	9.83784	37.8986
49.5	72.0994	13.1899	34.8858	10.7795	69.705	14.6974	55.9709	7.39693	10	38.8481	9.95495	19.8721	10	31.9239	9.95495	38.1189
50	71.4341	12.8487	34.1513	9.04103	65.9297	18.7862	56.6011	8.09646	10.0721	38.9974	10	19.9224	10.0721	32.0667	10	38.2029
50.5	71.4077	12.8461	34.4769	8.60529	69.156	19.5465	56.884	7.1387	10.1892	39.2379	10.0721	20.0026	10.1892	32.2972	10.0721	38.3365
51	71.6147	12.5345	34.1172	8.55384	66.9978	19.5105	56.1553	9.38197	10.3063	39.4759	10.1892	20.1318	10.3063	32.5258	10.1892	38.5515
51.5	72.6483	13.1326	34.6846	8.55341	69.7081	15.1716	56.8702	7.93843	10.4234	39.7114	10.3063	20.2599	10.4234	32.7526	10.3063	38.764
52	72.4558	12.1689	34.8605	9.34575	66.6282	15.0542	56.3765	7.55225	10.5	39.8641	10.4234	20.3868	10.5	32.8999	10.4234	38.9738
52.5	71.7372	12.7312	35.6991	10.5203	69.6588	17.7816	56.468	7.53654	10.5405	39.9445	10.5	20.4691	10.5405	32.9775	10.5	39.1097
53	73.6443	13.0174	36.2551	11.3834	67.8619	19.1665	57.3495	6.90803	10.6577	40.1751	10.5405	20.5125	10.6577	33.2006	10.5405	39.1812
53.5	72.5758	12.7118	35.2996	9.02588	70.5693	16.2216	56.908	6.84275	10.7748	40.4034	10.6577	20.637	10.7748	33.422	10.6577	39.3861
54	72.5708	12.6574	35.1123	8.92917	71.5678	16.0052	57.0495	8.07146	10.8919	40.6293	10.7748	20.7604	10.8919	33.6416	10.7748	39.5885
54.5	73.3518	13.7868	35.0825	8.7617	71.9945	19.6183	56.4614	7.80739	11	40.8357	10.8919	20.8826	11	33.8427	10.8919	39.7886
55	72.3325	13.3232	34.9074	9.56387	71.4437	15.2451	56.9253	7.79848	11.009	40.8528	11	20.9945	11.009	33.8594	11	39.971
55.5	72.6678	14.2854	35.0918	9.20442	70.4835	20.4136	57.3693	6.17974	11.1261	41.0741	11.009	21.0037	11.1261	34.0756	11.009	39.9862
56	73.757	13.1389	35.7786	9.89472	73.1642	17.0469	56.8062	6.67119	11.2432	41.2931	11.1261	21.1237	11.2432	34.29	11.1261	40.1814
56.5	72.9737	12.9969	35.4808	8.97368	70.0003	19.1193	57.0701	6.47267	11.3604	41.5099	11.2432	21.2426	11.3604	34.5028	11.2432	40.3743
57	72.992	13.6485	35.2903	9.11557	72.7268	16.2757	57.3276	7.22914	11.4775	41.7245	11.3604	21.3604	11.4775	34.714	11.3604	40.5649
57.5	71.9675	12.621	35.0562	10.0195	77.1924	17.8902	56.6134	6.88128	11.5	41.7655	11.4775	21.4771	11.5	34.7544	11.4775	40.7531
58	72.9598	13.3871	34.5834	9.63295	73.0324	13.7403	57.433	6.67506	11.5946	41.9369	11.5	21.4994	11.5946	34.9235	11.5	40.7891
58.5	72.2408	12.8569	34.6621	9.64513	71.3309	11.7796	57.2268	7.11622	11.7117	42.1472	11.5946	21.5927	11.7117	35.1315	11.5946	40.9392
59	73.0499	13.308	35.2983	10.3647	72.7043	12.9168	57.523	6.56569	11.8288	42.3553	11.7117	21.7072	11.8288	35.3379	11.7117	41.123
59.5	73.5444	13.8146	34.7475	9.62499	76.857	13.211	56.7498	6.65502	11.9459	42.5614	11.8288	21.8207	11.9459	35.5427	11.8288	41.3046
60	73.1474	13.4253	34.1769	9.29748	71.297	13.3443	57.2399	5.99137	12	42.6558	11.9459	21.9331	12	35.6367	11.9459	41.484
									12.0631	42.7654	12	21.9846	12.0631	35.746	12	41.5661
									12.1802	42.9674	12.0631	22.0445	12.1802	35.9478	12.0631	41.6613
									12.2973	43.1674	12.1802	22.1548	12.2973	36.1482	12.1802	41.8364
									12.4144	43.3655	12.2973	22.2641	12.4144	36.347	12.2973	42.0095
									12.5	43.509	12.4144	22.3725	12.5	36.4914	12.4144	42.1804
									12.5315	43.5616	12.5	22.451	12.5315	36.5444	12.5	42.3041
									12.6486	43.7557	12.5315	22.4798	12.6486	36.7404	12.5315	42.3494
									12.7658	43.9481	12.6486	22.5861	12.7658	36.935	12.6486	42.5162
									12.8829	44.1385	12.7658	22.6914	12.8829	37.1282	12.7658	42.6811
									13	44.3271	12.8829	22.7958	13	37.32	12.8829	42.8441
									13.1171	44.5138	13	22.8992	13.1171	37.5105	13	43.005
									13.2342	44.6988	13.1171	23.0016	13.2342	37.6996	13.1171	43.164
									13.3514	44.882	13.2342	23.1031	13.3514	37.8875	13.2342	43.3212
									13.4685	45.0635	13.3514	23.2036	13.4685	38.074	13.3514	43.4764
									13.5	45.1121	13.4685	23.3032	13.5	38.124	13.4685	43.6298
									13.5856	45.2433	13.5	23.3299	13.5856	38.2593	13.5	43.6707
									13.7027	45.4214	13.5856	23.4019	13.7027	38.4433	13.5856	43.7813
									13.8198	45.5978	13.7027	23.4997	13.8198	38.626	13.7027	43.931
									13.9369	45.7726	13.8198	23.5966	13.9369	38.8076	13.8198	44.0789
									14	45.866	13.9369	23.6926	14	38.9048	13.9369	44.2251
									14.0541	45.9457	14	23.7439	14.0541	38.9879	14	44.3031
									14.1712	46.1172	14.0541	23.7876	14.1712	39.167	14.0541	44.3695
									14.2883	46.2872	14.1712	23.8818	14.2883	39.345	14.1712	44.5122
									14.4054	46.4556	14.2883	23.9752	14.4054	39.5218	14.2883	44.6531
									14.5	46.5904	14.4054	24.0676	14.5	39.6637	14.4054	44.7924
									14.5225	46.6224	14.5	24.1417	14.5225	39.6974	14.5	44.9036
									14.6396	46.7878	14.5225	24.1593	14.6396	39.8719	14.5225	44.93
									14.7568	46.9516	14.6396	24.25	14.7568	40.0453	14.6396	45.0659
									14.8739	47.114	14.7568	24.3399	14.8739	40.2176	14.7568	45.2002
									14.991	47.2749	14.8739	24.429	14.991	40.3887	14.8739	45.3329
									15	47.2872	14.991	24.5173	15	40.4019	14.991	45.464
									15.1081	47.4344	15	24.524	15.1081	40.5588	15	45.474
									15.2252	47.5924	15.1081	24.6047	15.2252	40.7279	15.1081	45.5936
									15.3423	47.7491	15.2252	24.6914	15.3423	40.8959	15.2252	45.7216
									15.4595	47.9043	15.3423	24.7772	15.4595	41.0629	15.3423	45.848
									15.5	47.9578	15.4595	24.8622	15.5	41.1204	15.4595	45.9729
									15.5766	48.0583	15.5	24.8915	15.5766	41.2288	15.5	46.0158
									15.6937	48.2108	15.5766	24.9465	15.6937	41.3938	15.5766	46.0964
									15.8108	48.3621	15.6937	25.03	15.8108	41.5577	15.6937	46.2183
									15.9279	48.512	15.8108	25.1127	15.9279	41.7207	15.8108	46.3388
									16	48.6037	15.9279	25.1946	16	41.8205	15.9279	46.4578
									16.045	48.6607	16	25.2447	16.045	41.8826	16	46.5304
									16.1622	48.8081	16.045	25.2758	16.1622	42.0437	16.045	46.5755
									16.2793	48.9542	16.1622	25.3562	16.2793	42.2038	16.1622	46.6917
									16.3964	49.0991	16.2793	25.4359	16.3964	42.3629	16.2793	46.8065
									16.5	49.2262	16.3964	25.5148	16.5	42.5029	16.3964	46.9199
									16.5135	49.2428	16.5	25.584	16.5135	42.5211	16.5	47.0191
									16.6306	49.3852	16.5135	25.593	16.6306	42.6784	16.5135	47.032
									16.7477	49.5265	16.6306	25.6705	16.7477	42.8349	16.6306	47.1427
									16.8649	49.6666	16.7477	25.7473	16.8649	42.9904	16.7477	47.2521
									16.982	49.8055	16.8649	25.8233	16.982	43.145	16.8649	47.3602
									17	49.8268	16.982	25.8987	17	43.1688	16.982	47.467
									17.0991	49.9434	17	25.9102	17.0991	43.2988	17	47.4833
									17.2162	50.08	17.0991	25.9733	17.2162	43.4517	17.0991	47.5725
									17.3333	50.2156	17.2162	26.0473	17.3333	43.6038	17.2162	47.6768
									17.4505	50.3501	17.3333	26.1206	17.4505	43.7551	17.3333	47.7798
									17.5	50.4066	17.4505	26.1932	17.5	43.8188	17.4505	47.8815
									17.5676	50.4834	17.5	26.2237	17.5676	43.9055	17.5	47.9242
									17.6847	50.6158	17.5676	26.2651	17.6847	44.0551	17.5676	47.9821
									17.8018	50.747	17.6847	26.3364	17.8018	44.2039	17.6847	48.0814
									17.9189	50.8773	17.8018	26.4069	17.9189	44.3519	17.8018	48.1796
									18	50.9668	17.9189	26.4769	18	44.4539	17.9189	48.2765
									18.036	51.0065	18	26.5249	18.036	44.4991	18	48.343
									18.1532	51.1347	18.036	26.5462	18.1532	44.6455	18.036	48.3723
									18.2703	51.2619	18.1532	26.6149	18.2703	44.7912	18.1532	48.467
									18.3874	51.388	18.2703	26.6829	18.3874	44.9361	18.2703	48.5605
									18.5	51.5085	18.3874	26.7503	18.5	45.0747	18.3874	48.6529
									18.5045	51.5133	18.5	26.8145	18.5045	45.0802	18.5	48.7407
									18.6216	51.6376	18.5045	26.817	18.6216	45.2236	18.5045	48.7442
									18.7387	51.7609	18.6216	26.8832	18.7387	45.3663	18.6216	48.8344
									18.8559	51.8833	18.7387	26.9487	18.8559	45.5083	18.7387	48.9235
									18.973	52.0048	18.8559	27.0136	18.973	45.6495	18.8559	49.0115
									19	52.0326	18.973	27.078	19	45.682	18.973	49.0985
									19.0901	52.1253	19	27.0927	19.0901	45.79	19	49.1185
									19.2072	52.245	19.0901	27.1417	19.2072	45.9299	19.0901	49.1845
									19.3243	52.3637	19.2072	27.2048	19.3243	46.069	19.2072	49.2694
									19.4414	52.4816	19.3243	27.2674	19.4414	46.2075	19.3243	49.3533
									19.5	52.5403	19.4414	27.3294	19.5	46.2764	19.4414	49.4362
									19.5586	52.5987	19.5	27.3602	19.5586	46.3452	19.5	49.4773
									19.6757	52.7149	19.5586	27.3908	19.6757	46.4823	19.5586	49.5181
									19.7928	52.8302	19.6757	27.4516	19.7928	46.6188	19.6757	49.599
									19.9099	52.9447	19.7928	27.5119	19.9099	46.7546	19.7928	49.6789
									20	53.0322	19.9099	27.5716	20	46.8586	19.9099	49.7579
									20.027	53.0584	20	27.6171	20.027	46.8897	20	49.818
									20.1441	53.1713	20.027	27.6307	20.1441	47.0243	20.027	49.836
									20.2613	53.2834	20.1441	27.6894	20.2613	47.1581	20.1441	49.9131
									20.3784	53.3947	20.2613	27.7474	20.3784	47.2914	20.2613	49.9892
									20.4955	53.5052	20.3784	27.805	20.4955	47.424	20.3784	50.0645
									20.5	53.5094	20.4955	27.862	20.5	47.4291	20.4955	50.1389
									20.6126	53.615	20.5	27.8641	20.6126	47.556	20.5	50.1417
									20.7297	53.724	20.6126	27.9184	20.7297	47.6875	20.6126	50.2123
									20.8468	53.8322	20.7297	27.9744	20.8468	47.8183	20.7297	50.2849
									20.964	53.9397	20.8468	28.0298	20.964	47.9485	20.8468	50.3566
									21	53.9726	20.964	28.0847	21	47.9885	20.964	50.4275
									21.0811	54.0465	21	28.1015	21.0811	48.0782	21	50.4491
									21.1982	54.1525	21.0811	28.1391	21.1982	48.2072	21.0811	50.4975
									21.3153	54.2579	21.1982	28.193	21.3153	48.3357	21.1982	50.5667
									21.4324	54.3626	21.3153	28.2464	21.4324	48.4636	21.3153	50.635
									21.5	54.4226	21.4324	28.2994	21.5	48.5372	21.4324	50.7025
									21.5495	54.4665	21.5	28.3297	21.5495	48.591	21.5	50.7411
									21.6667	54.5698	21.5495	28.3518	21.6667	48.7178	21.5495	50.7692
									21.7838	54.6724	21.6667	28.4037	21.7838	48.8441	21.6667	50.8351
									21.9009	54.7743	21.7838	28.4552	21.9009	48.9698	21.7838	50.9003
									22	54.8601	21.9009	28.5061	22	49.0757	21.9009	50.9646
									22.018	54.8756	22	28.5489	22.018	49.095	22	51.0184
									22.1351	54.9763	22.018	28.5566	22.1351	49.2196	22.018	51.0282
									22.2523	55.0762	22.1351	28.6067	22.2523	49.3437	22.1351	51.091
									22.3694	55.1756	22.2523	28.6562	22.3694	49.4673	22.2523	51.153
									22.4865	55.2743	22.3694	28.7054	22.4865	49.5904	22.3694	51.2143
									22.5	55.2857	22.4865	28.754	22.5	49.6046	22.4865	51.2749
									22.6036	55.3724	22.5	28.7596	22.6036	49.713	22.5	51.2818
									22.7207	55.4699	22.6036	28.8022	22.7207	49.835	22.6036	51.3347
									22.8378	55.5669	22.7207	28.85	22.8378	49.9566	22.7207	51.3939
									22.955	55.6632	22.8378	28.8973	22.955	50.0776	22.8378	51.4523
									23	55.7001	22.955	28.9442	23	50.1241	22.955	51.51
									23.0721	55.7589	23	28.9621	23.0721	50.1982	23	51.532
									23.1892	55.8541	23.0721	28.9906	23.1892	50.3183	23.0721	51.567
									23.3063	55.9486	23.1892	29.0367	23.3063	50.4379	23.1892	51.6234
									23.4234	56.0426	23.3063	29.0822	23.4234	50.557	23.3063	51.679
									23.5	56.1038	23.4234	29.1274	23.5	50.6347	23.4234	51.734
									23.5405	56.1361	23.5	29.1567	23.5405	50.6757	23.5	51.7696
									23.6577	56.229	23.5405	29.1722	23.6577	50.7939	23.5405	51.7884
									23.7748	56.3214	23.6577	29.2165	23.7748	50.9116	23.6577	51.8421
									23.8919	56.4132	23.7748	29.2604	23.8919	51.0289	23.7748	51.8951
									24	56.4975	23.8919	29.304	24	51.1367	23.8919	51.9475
									24.009	56.5045	24	29.3438	24.009	51.1457	24	51.9953
									24.1261	56.5953	24.009	29.3471	24.1261	51.2621	24.009	51.9993
									24.2432	56.6855	24.1261	29.3898	24.2432	51.378	24.1261	52.0504
									24.3604	56.7753	24.2432	29.4321	24.3604	51.4934	24.2432	52.101
									24.4775	56.8645	24.3604	29.474	24.4775	51.6085	24.3604	52.1509
									24.5	56.8816	24.4775	29.5156	24.5	51.6305	24.4775	52.2002
									24.5946	56.9532	24.5	29.5235	24.5946	51.7231	24.5	52.2097
									24.7117	57.0415	24.5946	29.5567	24.7117	51.8372	24.5946	52.249
									24.8288	57.1293	24.7117	29.5975	24.8288	51.951	24.7117	52.2972
									24.9459	57.2165	24.8288	29.6379	24.9459	52.0643	24.8288	52.3447
									25	57.2567	24.9459	29.6779	25	52.1165	24.9459	52.3918
									25.0631	57.3034	25	29.6963	25.0631	52.1772	25	52.4133
									25.1802	57.3897	25.0631	29.7176	25.1802	52.2897	25.0631	52.4382
									25.2973	57.4756	25.1802	29.7569	25.2973	52.4018	25.1802	52.4841
									25.4144	57.561	25.2973	29.7958	25.4144	52.5135	25.2973	52.5294
									25.5	57.6232	25.4144	29.8343	25.5	52.5948	25.4144	52.5742
									25.5315	57.646	25.5	29.8623	25.5315	52.6247	25.5	52.6066
									25.6486	57.7305	25.5315	29.8725	25.6486	52.7356	25.5315	52.6185
									25.7658	57.8146	25.6486	29.9104	25.7658	52.8461	25.6486	52.6622
									25.8829	57.8982	25.7658	29.9479	25.8829	52.9562	25.7658	52.7054
									26	57.9815	25.8829	29.985	26	53.0659	25.8829	52.7481
									26.1171	58.0643	26	30.0218	26.1171	53.1752	26	52.7903
									26.2342	58.1467	26.1171	30.0583	26.2342	53.2841	26.1171	52.8319
									26.3514	58.2286	26.2342	30.0944	26.3514	53.3926	26.2342	52.8731
									26.4685	58.3102	26.3514	30.1302	26.4685	53.5008	26.3514	52.9138
									26.5	58.3321	26.4685	30.1657	26.5	53.5298	26.4685	52.954
									26.5856	58.3913	26.5	30.1752	26.5856	53.6086	26.5	52.9647
									26.7027	58.4721	26.5856	30.2008	26.7027	53.716	26.5856	52.9937
									26.8198	58.5524	26.7027	30.2356	26.8198	53.8231	26.7027	53.0329
									26.9369	58.6324	26.8198	30.2701	26.9369	53.9297	26.8198	53.0717
									27	58.6753	26.9369	30.3043	27	53.987	26.9369	53.11
									27.0541	58.712	27	30.3226	27.0541	54.0361	27	53.1304
									27.1712	58.7912	27.0541	30.3381	27.1712	54.142	27.0541	53.1478
									27.2883	58.87	27.1712	30.3717	27.2883	54.2477	27.1712	53.1852
									27.4054	58.9484	27.2883	30.4049	27.4054	54.3529	27.2883	53.2221
									27.5	59.0115	27.4054	30.4378	27.5	54.4377	27.4054	53.2586
									27.5225	59.0265	27.5	30.4642	27.5225	54.4578	27.5	53.2878
									27.6396	59.1042	27.5225	30.4704	27.6396	54.5624	27.5225	53.2947
									27.7568	59.1816	27.6396	30.5027	27.7568	54.6666	27.6396	53.3303
									27.8739	59.2586	27.7568	30.5348	27.8739	54.7705	27.7568	53.3655
									27.991	59.3352	27.8739	30.5665	27.991	54.874	27.8739	53.4002
									28	59.3411	27.991	30.5979	28	54.882	27.991	53.4346
									28.1081	59.4115	28	30.6003	28.1081	54.9772	28	53.4372
									28.2252	59.4875	28.1081	30.629	28.2252	55.0801	28.1081	53.4686
									28.3423	59.5631	28.2252	30.6599	28.3423	55.1826	28.2252	53.5021
									28.4595	59.6384	28.3423	30.6904	28.4595	55.2848	28.3423	53.5352
									28.5	59.6643	28.4595	30.7207	28.5	55.3201	28.4595	53.568
									28.5766	59.7133	28.5	30.7311	28.5766	55.3867	28.5	53.5792
									28.6937	59.7879	28.5766	30.7507	28.6937	55.4883	28.5766	53.6003
									28.8108	59.8622	28.6937	30.7804	28.8108	55.5895	28.6937	53.6322
									28.9279	59.9362	28.8108	30.8099	28.9279	55.6904	28.8108	53.6638
									29	59.9816	28.9279	30.839	29	55.7524	28.9279	53.695
									29.045	60.0099	29	30.8569	29.045	55.791	29	53.714
									29.1622	60.0832	29.045	30.8679	29.1622	55.8913	29.045	53.7258
									29.2793	60.1563	29.1622	30.8966	29.2793	55.9913	29.1622	53.7563
									29.3964	60.229	29.2793	30.9249	29.3964	56.091	29.2793	53.7864
									29.5	60.2931	29.3964	30.953	29.5	56.1789	29.3964	53.8161
									29.5135	60.3014	29.5	30.9777	29.5135	56.1903	29.5	53.8421
									29.6306	60.3736	29.5135	30.9809	29.6306	56.2894	29.5135	53.8454
									29.7477	60.4454	29.6306	31.0084	29.7477	56.3881	29.6306	53.8745
									29.8649	60.5169	29.7477	31.0358	29.8649	56.4866	29.7477	53.9031
									29.982	60.5882	29.8649	31.0629	29.982	56.5847	29.8649	53.9314
									30	60.5991	29.982	31.0897	30	56.5998	29.982	53.9594
									30.0991	60.6592	30	31.0938	30.0991	56.6826	30	53.9637
									30.2162	60.7298	30.0991	31.1163	30.2162	56.7801	30.0991	53.9871
									30.3333	60.8002	30.2162	31.1426	30.3333	56.8774	30.2162	54.0144
									30.4505	60.8704	30.3333	31.1687	30.4505	56.9744	30.3333	54.0414
									30.5	60.9	30.4505	31.1945	30.5	57.0153	30.4505	54.068
									30.5676	60.9402	30.5	31.2054	30.5676	57.071	30.5	54.0792
									30.6847	61.0098	30.5676	31.2201	30.6847	57.1674	30.5676	54.0944
									30.8018	61.0791	30.6847	31.2455	30.8018	57.2636	30.6847	54.1204
									30.9189	61.1482	30.8018	31.2706	30.9189	57.3594	30.8018	54.1461
									31	61.1958	30.9189	31.2955	31	57.4256	30.9189	54.1715
									31.036	61.217	31	31.3126	31.036	57.4549	31	54.189
									31.1532	61.2855	31.036	31.3202	31.1532	57.5502	31.036	54.1966
									31.2703	61.3538	31.1532	31.3447	31.2703	57.6452	31.1532	54.2214
									31.3874	61.4218	31.2703	31.3689	31.3874	57.7399	31.2703	54.246
									31.5	61.487	31.3874	31.3928	31.5	57.8307	31.3874	54.2702
									31.5045	61.4896	31.5	31.4157	31.5045	57.8343	31.5	54.2932
									31.6216	61.5571	31.5045	31.4166	31.6216	57.9285	31.5045	54.2941
									31.7387	61.6244	31.6216	31.4402	31.7387	58.0224	31.6216	54.3177
									31.8559	61.6914	31.7387	31.4635	31.8559	58.116	31.7387	54.3411
									31.973	61.7582	31.8559	31.4866	31.973	58.2094	31.8559	54.3641
									32	61.7736	31.973	31.5095	32	58.2309	31.973	54.3869
									32.0901	61.8247	32	31.5148	32.0901	58.3025	32	54.3922
									32.2072	61.891	32.0901	31.5322	32.2072	58.3953	32.0901	54.4094
									32.3243	61.9571	32.2072	31.5547	32.3243	58.4879	32.2072	54.4317
									32.4414	62.023	32.3243	31.577	32.4414	58.5802	32.3243	54.4537
									32.5	62.0558	32.4414	31.599	32.5	58.6262	32.4414	54.4754
									32.5586	62.0886	32.5	31.61	32.5586	58.6722	32.5	54.4862
									32.6757	62.154	32.5586	31.6209	32.6757	58.764	32.5586	54.4969
									32.7928	62.2192	32.6757	31.6425	32.7928	58.8555	32.6757	54.5181
									32.9099	62.2841	32.7928	31.664	32.9099	58.9468	32.7928	54.539
									33	62.334	32.9099	31.6852	33	59.0168	32.9099	54.5597
									33.027	62.3489	33	31.7015	33.027	59.0378	33	54.5755
									33.1441	62.4134	33.027	31.7063	33.1441	59.1286	33.027	54.5802
									33.2613	62.4777	33.1441	31.7272	33.2613	59.2191	33.1441	54.6004
									33.3784	62.5418	33.2613	31.7478	33.3784	59.3094	33.2613	54.6203
									33.4955	62.6057	33.3784	31.7683	33.4955	59.3994	33.3784	54.64
									33.5	62.6081	33.4955	31.7886	33.5	59.4029	33.4955	54.6595
									33.6126	62.6693	33.5	31.7894	33.6126	59.4892	33.5	54.6603
									33.7297	62.7328	33.6126	31.8087	33.7297	59.5787	33.6126	54.6788
									33.8469	62.7961	33.7297	31.8286	33.8469	59.668	33.7297	54.6978
									33.964	62.8591	33.8469	31.8484	33.964	59.757	33.8469	54.7166
									34	62.8785	33.964	31.8679	34	59.7844	33.964	54.7351
									34.0811	62.922	34	31.8739	34.0811	59.8458	34	54.7408
									34.1982	62.9847	34.0811	31.8873	34.1982	59.9344	34.0811	54.7535
									34.3153	63.0471	34.1982	31.9065	34.3153	60.0227	34.1982	54.7716
									34.4324	63.1094	34.3153	31.9255	34.4324	60.1108	34.3153	54.7895
									34.5	63.1452	34.4324	31.9443	34.5	60.1615	34.4324	54.8072
									34.5496	63.1715	34.5	31.9551	34.5496	60.1987	34.5	54.8173
									34.6667	63.2334	34.5496	31.963	34.6667	60.2863	34.5496	54.8247
									34.7838	63.2951	34.6667	31.9815	34.7838	60.3737	34.6667	54.842
									34.9009	63.3566	34.7838	31.9998	34.9009	60.4609	34.7838	54.859
									35	63.4085	34.9009	32.0179	35	60.5344	34.9009	54.8759
									35.018	63.4179	35	32.0332	35.018	60.5478	35	54.89
									35.1351	63.479	35.018	32.0359	35.1351	60.6345	35.018	54.8925
									35.2522	63.54	35.1351	32.0537	35.2522	60.721	35.1351	54.909
									35.3694	63.6008	35.2522	32.0714	35.3694	60.8072	35.2522	54.9252
									35.4865	63.6614	35.3694	32.0889	35.4865	60.8932	35.3694	54.9413
									35.5	63.6684	35.4865	32.1062	35.5	60.9031	35.4865	54.9572
									35.6036	63.7218	35.5	32.1082	35.6036	60.979	35.5	54.959
									35.7207	63.7821	35.6036	32.1234	35.7207	61.0646	35.6036	54.9729
									35.8378	63.8422	35.7207	32.1404	35.8378	61.1499	35.7207	54.9884
									35.9549	63.9021	35.8378	32.1572	35.9549	61.235	35.8378	55.0037
									36	63.9251	35.9549	32.1739	36	61.2677	35.9549	55.0188
									36.0721	63.9618	36	32.1803	36.0721	61.3199	36	55.0246
									36.1892	64.0214	36.0721	32.1904	36.1892	61.4046	36.0721	55.0337
									36.3063	64.0808	36.1892	32.2068	36.3063	61.4891	36.1892	55.0485
									36.4234	64.14	36.3063	32.2231	36.4234	61.5733	36.3063	55.0631
									36.5	64.1787	36.4234	32.2391	36.5	61.6283	36.4234	55.0775
									36.5405	64.1991	36.5	32.2496	36.5405	61.6574	36.5	55.0868
									36.6577	64.258	36.5405	32.2551	36.6577	61.7412	36.5405	55.0917
									36.7748	64.3168	36.6577	32.2708	36.7748	61.8248	36.6577	55.1058
									36.8919	64.3753	36.7748	32.2865	36.8919	61.9082	36.7748	55.1197
									37	64.4293	36.8919	32.302	37	61.985	36.8919	55.1334
									37.009	64.4338	37	32.3162	37.009	61.9914	37	55.1459
									37.1261	64.4921	37.009	32.3173	37.1261	62.0743	37.009	55.147
									37.2432	64.5502	37.1261	32.3325	37.2432	62.1571	37.1261	55.1604
									37.3604	64.6082	37.2432	32.3476	37.3604	62.2396	37.2432	55.1736
									37.4775	64.666	37.3604	32.3625	37.4775	62.322	37.3604	55.1867
									37.5	64.6771	37.4775	32.3773	37.5	62.3378	37.4775	55.1996
									37.5946	64.7236	37.5	32.3801	37.5946	62.4041	37.5	55.2021
									37.7117	64.7811	37.5946	32.392	37.7117	62.4861	37.5946	55.2124
									37.8288	64.8385	37.7117	32.4065	37.8288	62.5678	37.7117	55.225
									37.946	64.8957	37.8288	32.4209	37.946	62.6493	37.8288	55.2375
									38	64.9221	37.946	32.4351	38	62.6868	37.946	55.2498
									38.0631	64.9528	38	32.4416	38.0631	62.7306	38	55.2555
									38.1802	65.0097	38.0631	32.4492	38.1802	62.8117	38.0631	55.262
									38.2973	65.0665	38.1802	32.4632	38.2973	62.8926	38.1802	55.274
									38.4144	65.1231	38.2973	32.4771	38.4144	62.9733	38.2973	55.2859
									38.5	65.1645	38.4144	32.4908	38.5	63.0322	38.4144	55.2976
									38.5315	65.1796	38.5	32.5007	38.5315	63.0538	38.5	55.3061
									38.6487	65.236	38.5315	32.5044	38.6487	63.1342	38.5315	55.3092
									38.7658	65.2922	38.6487	32.5179	38.7658	63.2143	38.6487	55.3207
									38.8829	65.3483	38.7658	32.5312	38.8829	63.2942	38.7658	55.332
									39	65.4043	38.8829	32.5444	39	63.3739	38.8829	55.3432
									39.1171	65.4601	39	32.5575	39.1171	63.4534	39	55.3543
									39.2342	65.5157	39.1171	32.5705	39.2342	63.5328	39.1171	55.3652
									39.3513	65.5713	39.2342	32.5834	39.3513	63.6119	39.2342	55.376
									39.4685	65.6267	39.3513	32.5961	39.4685	63.6908	39.3513	55.3866
									39.5	65.6416	39.4685	32.6088	39.5	63.712	39.4685	55.3972
									39.5856	65.682	39.5	32.6121	39.5856	63.7696	39.5	55.4
									39.7027	65.7371	39.5856	32.6213	39.7027	63.8481	39.5856	55.4076
									39.8198	65.7921	39.7027	32.6337	39.8198	63.9265	39.7027	55.4178
									39.9369	65.847	39.8198	32.6459	39.9369	64.0047	39.8198	55.428
									40	65.8765	39.9369	32.6581	40	64.0467	39.9369	55.438
									40.054	65.9018	40	32.6646	40.054	64.0827	40	55.4434
									40.1712	65.9564	40.054	32.6701	40.1712	64.1605	40.054	55.4479
									40.2883	66.0109	40.1712	32.6821	40.2883	64.2381	40.1712	55.4577
									40.4054	66.0653	40.2883	32.6939	40.4054	64.3155	40.2883	55.4674
									40.5	66.1092	40.4054	32.7056	40.5	64.3779	40.4054	55.477
									40.5225	66.1196	40.5	32.715	40.5225	64.3927	40.5	55.4846
									40.6396	66.1737	40.5225	32.7172	40.6396	64.4698	40.5225	55.4864
									40.7568	66.2278	40.6396	32.7288	40.7568	64.5466	40.6396	55.4958
									40.8739	66.2816	40.7568	32.7401	40.8739	64.6233	40.7568	55.505
									40.991	66.3354	40.8739	32.7514	40.991	64.6998	40.8739	55.5141
									41	66.3396	40.991	32.7626	41	64.7057	40.991	55.5231
									41.1081	66.3891	41	32.7635	41.1081	64.7761	41	55.5238
									41.2252	66.4426	41.1081	32.7737	41.2252	64.8523	41.1081	55.532
									41.3423	66.496	41.2252	32.7847	41.3423	64.9282	41.2252	55.5408
									41.4595	66.5494	41.3423	32.7956	41.4595	65.004	41.3423	55.5494
									41.5	66.5678	41.4595	32.8064	41.5	65.0302	41.4595	55.558
									41.5766	66.6026	41.5	32.8101	41.5766	65.0796	41.5	55.561
									41.6937	66.6556	41.5766	32.817	41.6937	65.155	41.5766	55.5665
									41.8108	66.7086	41.6937	32.8276	41.8108	65.2302	41.6937	55.5749
									41.9279	66.7614	41.8108	32.8381	41.9279	65.3053	41.8108	55.5831
									42	66.7939	41.9279	32.8485	42	65.3513	41.9279	55.5913
									42.0451	66.8142	42	32.8548	42.0451	65.3801	42	55.5963
									42.1622	66.8668	42.0451	32.8588	42.1622	65.4548	42.0451	55.5994
									42.2793	66.9193	42.1622	32.8689	42.2793	65.5293	42.1622	55.6074
									42.3964	66.9718	42.2793	32.879	42.3964	65.6037	42.2793	55.6153
									42.5	67.018	42.3964	32.8891	42.5	65.6693	42.3964	55.623
									42.5135	67.0241	42.5	32.8978	42.5135	65.6779	42.5	55.6298
									42.6306	67.0762	42.5135	32.899	42.6306	65.7519	42.5135	55.6307
									42.7478	67.1283	42.6306	32.9088	42.7478	65.8257	42.6306	55.6383
									42.8649	67.1803	42.7478	32.9185	42.8649	65.8993	42.7478	55.6459
									42.982	67.2322	42.8649	32.9282	42.982	65.9728	42.8649	55.6533
									43	67.2401	42.982	32.9377	43	65.9841	42.982	55.6606
									43.0991	67.2839	43	32.9392	43.0991	66.0461	43	55.6617
									43.2162	67.3356	43.0991	32.9472	43.2162	66.1192	43.0991	55.6678
									43.3333	67.3872	43.2162	32.9565	43.3333	66.1922	43.2162	55.675
									43.4504	67.4386	43.3333	32.9658	43.4504	66.265	43.3333	55.6821
									43.5	67.4603	43.4504	32.975	43.5	66.2957	43.4504	55.6891
									43.5676	67.4899	43.5	32.9789	43.5676	66.3376	43.5	55.692
									43.6847	67.5412	43.5676	32.9841	43.6847	66.4101	43.5676	55.696
									43.8018	67.5923	43.6847	32.9932	43.8018	66.4824	43.6847	55.7028
									43.9189	67.6434	43.8018	33.0021	43.9189	66.5545	43.8018	55.7095
									44	67.6787	43.9189	33.011	44	66.6043	43.9189	55.7162
									44.036	67.6943	44	33.0171	44.036	66.6264	44	55.7207
									44.1531	67.7452	44.036	33.0198	44.1531	66.6982	44.036	55.7227
									44.2703	67.7959	44.1531	33.0285	44.2703	66.7698	44.1531	55.7293
									44.3874	67.8466	44.2703	33.0371	44.3874	66.8413	44.2703	55.7357
									44.5	67.8952	44.3874	33.0456	44.5	66.9098	44.3874	55.742
									44.5045	67.8971	44.5	33.0538	44.5045	66.9126	44.5	55.748
									44.6216	67.9476	44.5045	33.0541	44.6216	66.9837	44.5045	55.7483
									44.7387	67.9979	44.6216	33.0625	44.7387	67.0546	44.6216	55.7545
									44.8559	68.0482	44.7387	33.0708	44.8559	67.1254	44.7387	55.7606
									44.973	68.0984	44.8559	33.079	44.973	67.1961	44.8559	55.7666
									45	68.1099	44.973	33.0872	45	67.2123	44.973	55.7726
									45.0901	68.1484	45	33.089	45.0901	67.2665	45	55.774
									45.2072	68.1984	45.0901	33.0953	45.2072	67.3368	45.0901	55.7785
									45.3243	68.2483	45.2072	33.1033	45.3243	67.407	45.2072	55.7843
									45.4414	68.2981	45.3243	33.1112	45.4414	67.477	45.3243	55.7901
									45.5	68.323	45.4414	33.119	45.5	67.5119	45.4414	55.7958
									45.5586	68.3478	45.5	33.1229	45.5586	67.5468	45.5	55.7986
									45.6757	68.3974	45.5586	33.1268	45.6757	67.6165	45.5586	55.8014
									45.7928	68.4469	45.6757	33.1345	45.7928	67.686	45.6757	55.807
									45.9099	68.4964	45.7928	33.1422	45.9099	67.7553	45.7928	55.8125
									46	68.5343	45.9099	33.1497	46	67.8085	45.9099	55.8179
									46.027	68.5457	46	33.1555	46.027	67.8245	46	55.822
									46.1441	68.5949	46.027	33.1572	46.1441	67.8935	46.027	55.8232
									46.2613	68.6441	46.1441	33.1647	46.2613	67.9624	46.1441	55.8285
									46.3784	68.6932	46.2613	33.172	46.3784	68.0311	46.2613	55.8338
									46.4955	68.7421	46.3784	33.1793	46.4955	68.0997	46.3784	55.8389
									46.5	68.744	46.4955	33.1865	46.5	68.1023	46.4955	55.844
									46.6126	68.791	46.5	33.1868	46.6126	68.1681	46.5	55.8442
									46.7297	68.8398	46.6126	33.1937	46.7297	68.2363	46.6126	55.8491
									46.8469	68.8885	46.7297	33.2008	46.8469	68.3044	46.7297	55.8541
									46.964	68.9372	46.8469	33.2078	46.964	68.3723	46.8469	55.859
									47	68.9521	46.964	33.2148	47	68.3932	46.964	55.8638
									47.0811	68.9857	47	33.2169	47.0811	68.4401	47	55.8653
									47.1982	69.0342	47.0811	33.2217	47.1982	68.5077	47.0811	55.8687
									47.3153	69.0825	47.1982	33.2285	47.3153	68.5752	47.1982	55.8734
									47.4324	69.1308	47.3153	33.2353	47.4324	68.6425	47.3153	55.8781
									47.5	69.1587	47.4324	33.242	47.5	68.6813	47.4324	55.8827
									47.5496	69.179	47.5	33.2458	47.5496	68.7097	47.5	55.8854
									47.6667	69.2272	47.5496	33.2486	47.6667	68.7767	47.5496	55.8873
									47.7838	69.2752	47.6667	33.2552	47.7838	68.8436	47.6667	55.8918
									47.9009	69.3232	47.7838	33.2617	47.9009	68.9103	47.7838	55.8963
									48	69.3637	47.9009	33.2682	48	68.9667	47.9009	55.9007
									48.018	69.371	48	33.2736	48.018	68.9769	48	55.9044
									48.1351	69.4188	48.018	33.2746	48.1351	69.0433	48.018	55.9051
									48.2522	69.4665	48.1351	33.2809	48.2522	69.1096	48.1351	55.9094
									48.3694	69.5142	48.2522	33.2872	48.3694	69.1757	48.2522	55.9137
									48.4865	69.5617	48.3694	33.2934	48.4865	69.2416	48.3694	55.9179
									48.5	69.5672	48.4865	33.2996	48.5	69.2493	48.4865	55.922
									48.6036	69.6092	48.5	33.3003	48.6036	69.3075	48.5	55.9225
									48.7207	69.6566	48.6036	33.3057	48.7207	69.3731	48.6036	55.9261
									48.8378	69.7039	48.7207	33.3118	48.8378	69.4387	48.7207	55.9302
									48.9549	69.7511	48.8378	33.3177	48.9549	69.504	48.8378	55.9342
									49	69.7692	48.9549	33.3237	49	69.5291	48.9549	55.9382
									49.0721	69.7982	49	33.326	49.0721	69.5693	49	55.9397
									49.1892	69.8453	49.0721	33.3296	49.1892	69.6343	49.0721	55.9421
									49.3063	69.8923	49.1892	33.3354	49.3063	69.6993	49.1892	55.946
									49.4234	69.9392	49.3063	33.3412	49.4234	69.7641	49.3063	55.9498
									49.5	69.9698	49.4234	33.3469	49.5	69.8064	49.4234	55.9536
									49.5405	69.9861	49.5	33.3506	49.5405	69.8287	49.5	55.956
									49.6577	70.0328	49.5405	33.3526	49.6577	69.8932	49.5405	55.9573
									49.7748	70.0795	49.6577	33.3582	49.7748	69.9576	49.6577	55.961
									49.8919	70.1261	49.7748	33.3638	49.8919	70.0218	49.7748	55.9646
									50	70.169	49.8919	33.3693	50	70.081	49.8919	55.9682
									50.009	70.1726	50	33.3743	50.009	70.0859	50	55.9715
									50.1261	70.2191	50.009	33.3747	50.1261	70.1498	50.009	55.9718
									50.2432	70.2655	50.1261	33.3802	50.2432	70.2136	50.1261	55.9753
									50.3604	70.3118	50.2432	33.3855	50.3604	70.2772	50.2432	55.9787
									50.4775	70.358	50.3604	33.3908	50.4775	70.3407	50.3604	55.9822
									50.5	70.3669	50.4775	33.3961	50.5	70.3529	50.4775	55.9856
									50.5946	70.4042	50.5	33.3971	50.5946	70.4041	50.5	55.9862
									50.7117	70.4502	50.5946	33.4013	50.7117	70.4673	50.5946	55.9889
									50.8288	70.4962	50.7117	33.4065	50.8288	70.5304	50.7117	55.9922
									50.946	70.5422	50.8288	33.4116	50.946	70.5933	50.8288	55.9955
									51	70.5633	50.946	33.4167	51	70.6223	50.946	55.9987
									51.0631	70.588	51	33.419	51.0631	70.6561	51	56.0002
									51.1802	70.6338	51.0631	33.4217	51.1802	70.7188	51.0631	56.0019
									51.2973	70.6795	51.1802	33.4267	51.2973	70.7813	51.1802	56.005
									51.4144	70.7252	51.2973	33.4316	51.4144	70.8437	51.2973	56.0082
									51.5	70.7585	51.4144	33.4365	51.5	70.8892	51.4144	56.0112
									51.5315	70.7708	51.5	33.44	51.5315	70.9059	51.5	56.0135
									51.6487	70.8162	51.5315	33.4413	51.6487	70.968	51.5315	56.0143
									51.7658	70.8617	51.6487	33.4462	51.7658	71.03	51.6487	56.0173
									51.8829	70.907	51.7658	33.4509	51.8829	71.0918	51.7658	56.0202
									52	70.9523	51.8829	33.4556	52	71.1535	51.8829	56.0232
									52.1171	70.9975	52	33.4603	52.1171	71.2151	52	56.0261
									52.2342	71.0427	52.1171	33.4649	52.2342	71.2765	52.1171	56.0289
									52.3513	71.0878	52.2342	33.4695	52.3513	71.3377	52.2342	56.0318
									52.4685	71.1328	52.3513	33.474	52.4685	71.3989	52.3513	56.0346
									52.5	71.1449	52.4685	33.4785	52.5	71.4153	52.4685	56.0373
									52.5856	71.1777	52.5	33.4797	52.5856	71.4599	52.5	56.038
									52.7027	71.2226	52.5856	33.483	52.7027	71.5208	52.5856	56.04
									52.8198	71.2674	52.7027	33.4874	52.8198	71.5815	52.7027	56.0427
									52.9369	71.3121	52.8198	33.4917	52.9369	71.6421	52.8198	56.0454
									53	71.3362	52.9369	33.4961	53	71.6747	52.9369	56.048
									53.054	71.3568	53	33.4984	53.054	71.7026	53	56.0494
									53.1712	71.4013	53.054	33.5004	53.1712	71.7629	53.054	56.0506
									53.2883	71.4459	53.1712	33.5046	53.2883	71.8231	53.1712	56.0532
									53.4054	71.4903	53.2883	33.5088	53.4054	71.8832	53.2883	56.0557
									53.5	71.5262	53.4054	33.513	53.5	71.9316	53.4054	56.0582
									53.5225	71.5347	53.5	33.5163	53.5225	71.9432	53.5	56.0602
									53.6396	71.579	53.5225	33.5171	53.6396	72.003	53.5225	56.0607
									53.7568	71.6233	53.6396	33.5212	53.7568	72.0626	53.6396	56.0632
									53.8739	71.6675	53.7568	33.5253	53.8739	72.1222	53.7568	56.0656
									53.991	71.7116	53.8739	33.5293	53.991	72.1816	53.8739	56.068
									54	71.715	53.991	33.5333	54	72.1862	53.991	56.0703
									54.1081	71.7557	54	33.5336	54.1081	72.2409	54	56.0705
									54.2252	71.7997	54.1081	33.5372	54.2252	72.3	54.1081	56.0726
									54.3423	71.8436	54.2252	33.5411	54.3423	72.3591	54.2252	56.0749
									54.4595	71.8875	54.3423	33.545	54.4595	72.418	54.3423	56.0772
									54.5	71.9026	54.4595	33.5489	54.5	72.4383	54.4595	56.0795
									54.5766	71.9313	54.5	33.5502	54.5766	72.4767	54.5	56.0802
									54.6937	71.975	54.5766	33.5526	54.6937	72.5353	54.5766	56.0817
									54.8108	72.0186	54.6937	33.5564	54.8108	72.5939	54.6937	56.0839
									54.9279	72.0623	54.8108	33.5602	54.9279	72.6522	54.8108	56.0861
									55	72.0891	54.9279	33.5638	55	72.6881	54.9279	56.0882
									55.0451	72.1058	55	33.5661	55.0451	72.7105	55	56.0895
									55.1622	72.1493	55.0451	33.5675	55.1622	72.7686	55.0451	56.0903
									55.2793	72.1927	55.1622	33.5711	55.2793	72.8266	55.1622	56.0924
									55.3964	72.236	55.2793	33.5747	55.3964	72.8845	55.2793	56.0945
									55.5	72.2743	55.3964	33.5783	55.5	72.9355	55.3964	56.0965
									55.5135	72.2793	55.5	33.5814	55.5135	72.9422	55.5	56.0983
									55.6306	72.3225	55.5135	33.5818	55.6306	72.9998	55.5135	56.0985
									55.7478	72.3657	55.6306	33.5853	55.7478	73.0573	55.6306	56.1005
									55.8649	72.4088	55.7478	33.5888	55.8649	73.1146	55.7478	56.1025
									55.982	72.4518	55.8649	33.5922	55.982	73.1719	55.8649	56.1044
									56	72.4584	55.982	33.5956	56	73.1807	55.982	56.1063
									56.0991	72.4947	56	33.5961	56.0991	73.229	56	56.1066
									56.2162	72.5377	56.0991	33.599	56.2162	73.286	56.0991	56.1082
									56.3333	72.5805	56.2162	33.6023	56.3333	73.3428	56.2162	56.1101
									56.4504	72.6233	56.3333	33.6056	56.4504	73.3996	56.3333	56.112
									56.5	72.6414	56.4504	33.6089	56.5	73.4235	56.4504	56.1138
									56.5676	72.666	56.5	33.6103	56.5676	73.4562	56.5	56.1146
									56.6847	72.7087	56.5676	33.6121	56.6847	73.5126	56.5676	56.1156
									56.8018	72.7512	56.6847	33.6154	56.8018	73.569	56.6847	56.1174
									56.9189	72.7938	56.8018	33.6185	56.9189	73.6252	56.8018	56.1192
									57	72.8232	56.9189	33.6217	57	73.6641	56.9189	56.1209
									57.036	72.8363	57	33.6239	57.036	73.6814	57	56.1221
									57.1531	72.8787	57.036	33.6248	57.1531	73.7374	57.036	56.1226
									57.2703	72.921	57.1531	33.6279	57.2703	73.7932	57.1531	56.1243
									57.3874	72.9633	57.2703	33.631	57.3874	73.849	57.2703	56.126
									57.5	73.0039	57.3874	33.634	57.5	73.9025	57.3874	56.1277
									57.5045	73.0055	57.5	33.6369	57.5045	73.9046	57.5	56.1293
									57.6216	73.0477	57.5045	33.6371	57.6216	73.9601	57.5045	56.1293
									57.7387	73.0898	57.6216	33.64	57.7387	74.0155	57.6216	56.1309
									57.8559	73.1319	57.7387	33.643	57.8559	74.0708	57.7387	56.1326
									57.973	73.1739	57.8559	33.6459	57.973	74.1259	57.8559	56.1341
									58	73.1835	57.973	33.6488	58	74.1386	57.973	56.1357
									58.0901	73.2158	58	33.6495	58.0901	74.1809	58	56.136
									58.2072	73.2577	58.0901	33.6517	58.2072	74.2358	58.0901	56.1372
									58.3243	73.2995	58.2072	33.6545	58.3243	74.2906	58.2072	56.1388
									58.4414	73.3412	58.3243	33.6574	58.4414	74.3453	58.3243	56.1403
									58.5	73.3621	58.4414	33.6602	58.5	74.3725	58.4414	56.1418
									58.5586	73.3829	58.5	33.6615	58.5586	74.3998	58.5	56.1425
									58.6757	73.4246	58.5586	33.6629	58.6757	74.4542	58.5586	56.1432
									58.7928	73.4661	58.6757	33.6657	58.7928	74.5085	58.6757	56.1447
									58.9099	73.5076	58.7928	33.6684	58.9099	74.5627	58.7928	56.1461
									59	73.5396	58.9099	33.6711	59	74.6043	58.9099	56.1476
									59.027	73.5491	59	33.6731	59.027	74.6168	59	56.1486
									59.1441	73.5905	59.027	33.6738	59.1441	74.6707	59.027	56.149
									59.2613	73.6319	59.1441	33.6764	59.2613	74.7246	59.1441	56.1504
									59.3784	73.6732	59.2613	33.679	59.3784	74.7783	59.2613	56.1517
									59.4955	73.7144	59.3784	33.6816	59.4955	74.8319	59.3784	56.1531
									59.5	73.716	59.4955	33.6842	59.5	74.8339	59.4955	56.1544
									59.6126	73.7555	59.5	33.6843	59.6126	74.8854	59.5	56.1545
									59.7297	73.7967	59.6126	33.6867	59.7297	74.9387	59.6126	56.1557
									59.8469	73.8377	59.7297	33.6893	59.8469	74.992	59.7297	56.157
									59.964	73.8787	59.8469	33.6918	59.964	75.0451	59.8469	56.1583
									60	73.8913	59.964	33.6942	60	75.0614	59.964	56.1596
									60.0811	73.9197	60	33.695	60.0811	75.0981	60	56.16
