# Supplementary material for: Cryo-EM architecture of a near-native stretch-sensitive membrane microdomain
Source: Nature. 2024 Jul 24;632(8025):664–71. doi: 10.1038/s41586-024-07720-6 (PMC11324527; doi:10.1038/s41586-024-07720-6)
Supplement: Supplementary file 12 — Source Data Fig. 3 [file 41586_2024_7720_MOESM12_ESM.xlsx]

## Sheet: Fig 3b
Time (s)	+Sterols, control (% of recovery)	+Sterols, control (SD)	+Sterols, Pil1 (% of recovery)	+Sterols, Pil1 (SD)	-Sterols, control (% of recovery)	-Sterols, control (SD)	-Sterols, Pil1 (% of recovery)	-Sterols, Pil1 (SD)	Fit Curve of +Sterols, control (x)	Fit Curve of +Sterols, control (y)	Fit Curve of +Sterols, Pil1 (x)	Fit Curve of +Sterols, Pil1 (y)	Fit Curve of -Sterols, control (x)	Fit Curve of -Sterols, control (y)	Fit Curve of -Sterols, Pil1 (x)	Fit Curve of -Sterols, Pil1 (y)
-2.5	100.835	3.50346	100.123	8.96975	100.874	4.19362	97.5145	11.1789	0	1.0508	0	0.1762	0	2.67051	0	4.82603
-2	99.6984	3.39982	98.8703	7.19855	100.469	5.88584	99.6572	10.6674	0.11762	1.45112	0.11562	0.25752	0.11562	3.2297	0.11512	4.88934
-1.5	100.697	2.49429	98.7707	5.46736	101.375	5.08754	101.613	16.0182	0.23524	1.84606	0.23123	0.33779	0.23123	3.78028	0.23023	4.95247
-1	100.076	2.54976	100.011	6.80815	101.204	3.45331	100.381	15.8073	0.35285	2.23571	0.34685	0.41703	0.34685	4.32237	0.34535	5.01542
-0.5	100	0	100	0	100	0	100	0	0.47047	2.62015	0.46246	0.49524	0.46246	4.85614	0.46046	5.0782
0	0	0	0	0	0	0	0	0	0.5	2.71587	0.5	0.52041	0.5	5.02767	0.5	5.09972
0.5	2.50822	1.13582	0.67748	0.91258	4.4965	0.71526	2.98109	2.54523	0.58809	2.99948	0.57808	0.57244	0.57808	5.38171	0.57558	5.1408
1	4.27121	1.24719	0.63141	1.25986	8.00808	1.42947	4.11515	4.00974	0.70571	3.37377	0.69369	0.64866	0.69369	5.89923	0.69069	5.20323
1.5	6.01503	2.22661	0.89058	1.4236	10.0231	1.93395	5.59367	5.39244	0.82332	3.74311	0.80931	0.72391	0.80931	6.40883	0.80581	5.26548
2	7.56052	2.69708	1.37222	1.58699	12.4578	1.96363	5.94434	5.4223	0.94094	4.10758	0.92492	0.7982	0.92492	6.91066	0.92092	5.32756
2.5	8.8357	2.83646	2.07113	1.86753	14.0352	2.55188	6.41323	4.78681	1	4.28878	1	0.84594	1	7.23242	1	5.37011
3	10.1256	3.16318	2.22322	1.88491	15.1865	3.06876	6.74119	4.89121	1.05856	4.46726	1.04054	0.87155	1.04054	7.40484	1.03604	5.38947
3.5	10.9743	3.09601	2.35495	2.27704	17.2356	3.23172	6.78659	6.27758	1.17618	4.82222	1.15616	0.94399	1.15616	7.8915	1.15115	5.4512
4	12.4273	3.67722	2.4991	2.48332	18.1884	3.62979	8.10011	8.27395	1.29379	5.17255	1.27177	1.01551	1.27177	8.37077	1.26627	5.51276
4.5	13.5474	3.69222	3.00212	2.57016	19.1168	4.52482	7.95643	6.83498	1.41141	5.51831	1.38739	1.08615	1.38739	8.84277	1.38138	5.57415
5	14.459	3.6295	3.13383	2.32583	20.3541	4.80725	7.75629	5.7677	1.5	5.77577	1.5	1.15411	1.5	9.29565	1.4965	5.63537
5.5	15.8273	4.20172	2.9841	2.30197	22.4542	3.44518	8.7337	7.732	1.52903	5.85959	1.503	1.15591	1.503	9.30764	1.5	5.63723
6	16.2732	4.58674	3.25747	2.94089	24.1473	3.13627	8.81442	7.59338	1.64665	6.19645	1.61862	1.2248	1.61862	9.76548	1.61161	5.69641
6.5	17.4677	4.84584	3.65692	2.57615	24.4475	4.10376	9.22567	7.8253	1.76426	6.52897	1.73423	1.29285	1.73423	10.2164	1.72673	5.75729
7	17.9749	5.0187	3.7565	2.6924	24.5209	4.97549	7.95444	6.12497	1.88188	6.85721	1.84985	1.36007	1.84985	10.6606	1.84184	5.818
7.5	18.485	5.00861	3.62085	2.95211	26.3533	5.08926	9.39686	5.4889	1.9995	7.18125	1.96547	1.42647	1.96547	11.0981	1.95696	5.87853
8	19.4572	5.36313	4.16573	2.46596	26.6065	4.81575	10.359	7.96565	2	7.18262	2	1.44615	2	11.2275	2	5.90112
8.5	19.8561	5.25174	4.21935	2.9296	26.5314	5.15659	10.7364	7.87009	2.11712	7.50116	2.08108	1.49206	2.08108	11.529	2.07207	5.9389
9	20.6208	5.26972	4.169	2.66794	27.3722	4.44761	10.2861	7.90346	2.23473	7.817	2.1967	1.55687	2.1967	11.9535	2.18719	5.9991
9.5	21.0856	5.17547	4.25571	2.80129	28.5365	4.27597	9.9181	8.13351	2.35235	8.12884	2.31231	1.62089	2.31231	12.3717	2.3023	6.05913
10	22.3309	5.62859	4.64147	2.79902	30.041	4.76752	10.3573	7.91518	2.46997	8.43674	2.42793	1.68415	2.42793	12.7836	2.41742	6.11899
10.5	22.6809	5.96937	4.57757	3.24021	30.565	4.6824	10.62	7.38031	2.5	8.51473	2.5	1.72321	2.5	13.0373	2.5	6.16183
11	23.9326	6.36854	5.05766	3.27726	31.688	3.77479	10.2269	6.71853	2.58759	8.74076	2.54354	1.74666	2.54354	13.1894	2.53253	6.17868
11.5	23.8377	6.52171	4.80041	3.08809	31.4061	5.91853	11.4029	7.29798	2.70521	9.04098	2.65916	1.80843	2.65916	13.5892	2.64765	6.23821
12	24.4114	6.24904	4.84148	3.19031	32.2709	5.1354	12.195	8.60257	2.82282	9.33744	2.77477	1.86947	2.77477	13.9831	2.76276	6.29757
12.5	24.9813	6.22992	5.24724	2.83932	32.8278	3.90232	11.5662	9.10859	2.94044	9.63022	2.89039	1.9298	2.89039	14.3711	2.87788	6.35677
13	25.078	6.58779	5.66832	2.93991	33.7808	5.58591	11.179	7.49083	3	9.77709	3	1.98634	3	14.7337	2.99299	6.4158
13.5	26.2079	7.08915	5.54267	3.16688	34.221	5.73474	11.7079	7.6865	3.05806	9.91937	3.00601	1.98942	3.00601	14.7535	3	6.41939
14	25.7759	7.42371	5.62219	3.52841	34.5257	4.69929	12.4065	9.28596	3.17568	10.2049	3.12162	2.04835	3.12162	15.1302	3.10811	6.47467
14.5	26.7406	6.25422	5.77016	3.53565	33.7299	6.70623	12.4042	8.82672	3.29329	10.487	3.23724	2.10661	3.23724	15.5014	3.22322	6.53337
15	27.3128	7.03892	5.80856	3.56562	35.7915	6.94467	11.3646	7.00452	3.41091	10.7656	3.35285	2.16419	3.35285	15.8671	3.33834	6.59191
15.5	27.8368	7.71501	5.97759	3.36061	36.5547	5.42415	11.7187	8.40337	3.5	10.9744	3.46847	2.22112	3.46847	16.2275	3.45345	6.65028
16	28.5544	7.33658	6.18617	3.70216	36.9249	6.53115	11.1551	7.51197	3.52853	11.0408	3.5	2.23654	3.5	16.3249	3.5	6.67384
16.5	28.7198	7.40695	5.84325	3.77086	38.0187	5.23403	11.9653	8.19356	3.64615	11.3127	3.58408	2.2774	3.58408	16.5827	3.56857	6.70849
17	29.2528	6.85493	6.45514	3.49599	38.4122	6.74658	12.44	7.89735	3.76376	11.5812	3.6997	2.33305	3.6997	16.9327	3.68368	6.76654
17.5	28.999	7.42658	6.17836	3.51159	38.7227	6.4968	11.7513	7.67214	3.88138	11.8466	3.81532	2.38808	3.81532	17.2776	3.7988	6.82443
18	29.6868	7.38871	6.90031	3.43235	38.5147	7.11991	12.5246	8.8363	3.999	12.1087	3.93093	2.44248	3.93093	17.6175	3.91391	6.88215
18.5	29.6617	8.25168	6.48076	3.56578	39.8387	6.39884	12.8735	8.32999	4	12.1109	4	2.4747	4	17.8182	4	6.92521
19	30.7994	7.8106	6.8364	3.94128	39.3353	7.94489	13.1111	8.41583	4.11662	12.3677	4.04655	2.49629	4.04655	17.9525	4.02903	6.93972
19.5	31.402	7.5558	6.72004	3.25106	38.5787	8.92904	13.4331	10.3578	4.23423	12.6236	4.16216	2.5495	4.16216	18.2827	4.14414	6.99712
20	31.7248	7.7467	6.84131	3.33487	39.3644	5.47087	13.3917	9.90109	4.35185	12.8765	4.27778	2.60213	4.27778	18.6082	4.25926	7.05436
20.5	32.0747	7.83748	6.87235	3.50785	39.7087	5.83223	13.8028	10.0672	4.46947	13.1263	4.39339	2.65418	4.39339	18.929	4.37437	7.11144
21	33.2701	8.20405	7.15613	3.37143	39.9185	6.90035	13.206	8.74131	4.5	13.1907	4.5	2.70168	4.5	19.2207	4.48949	7.16837
21.5	33.2036	8.38089	7.29638	3.34973	40.3287	5.35558	13.9784	8.99197	4.58709	13.3733	4.50901	2.70567	4.50901	19.2452	4.5	7.17355
22	33.1343	8.176	6.87827	3.45771	39.9992	6.38186	13.98	9.24046	4.7047	13.6173	4.62462	2.7566	4.62462	19.5569	4.6046	7.22513
22.5	33.826	8.34843	7.26371	3.85855	40.6203	5.81553	14.1469	10.3938	4.82232	13.8585	4.74024	2.80699	4.74024	19.8641	4.71972	7.28173
23	33.4006	8.70692	7.1892	3.94793	40.8228	5.52702	15.444	12.5695	4.93994	14.0969	4.85586	2.85684	4.85586	20.167	4.83483	7.33818
23.5	33.9589	8.49691	7.4551	3.66419	41.8346	6.20768	14.7881	10.4462	5	14.2176	4.97147	2.90616	4.97147	20.4656	4.94995	7.39447
24	34.1655	8.37638	7.88568	4.06781	41.2706	8.06763	15.5189	11.9718	5.05756	14.3325	5	2.91825	5	20.5387	5	7.4189
24.5	33.8622	8.44697	7.42328	4.45473	41.9626	5.55838	14.9989	10.7562	5.17518	14.5655	5.08709	2.95496	5.08709	20.76	5.06507	7.4506
25	35.0006	8.53365	7.38639	4.2335	40.1553	6.24293	15.563	11.5948	5.29279	14.7957	5.2027	3.00325	5.2027	21.0503	5.18018	7.50658
25.5	35.1205	8.78357	7.56752	4.2803	43.0234	5.98459	15.4166	11.591	5.41041	15.0233	5.31832	3.05104	5.31832	21.3365	5.2953	7.5624
26	34.9711	8.76406	7.78318	4.23372	42.9622	5.68756	15.4405	11.2776	5.5	15.195	5.43393	3.09834	5.43393	21.6186	5.41041	7.61806
26.5	35.9749	8.59336	8.10712	4.32704	42.9703	6.78883	15.2899	10.8033	5.52803	15.2484	5.5	3.12514	5.5	21.7781	5.5	7.66127
27	36.2548	8.41137	7.94904	4.37704	43.5628	6.97832	15.9687	11.6163	5.64565	15.4708	5.54955	3.14515	5.54955	21.8969	5.52553	7.67357
27.5	35.7236	8.70059	7.9565	3.90556	42.3504	7.1236	15.2389	10.2331	5.76326	15.6908	5.66517	3.19148	5.66517	22.1712	5.64064	7.72892
28	36.8793	9.2718	9.19491	4.40611	44.0437	5.56243	15.1772	10.4882	5.88088	15.9083	5.78078	3.23734	5.78078	22.4418	5.75576	7.78412
28.5	35.9622	8.81654	8.51437	4.37902	42.9331	6.51827	14.6762	10.2577	5.9985	16.1234	5.8964	3.28274	5.8964	22.7086	5.87087	7.83916
29	36.9521	9.01261	8.43998	4.18378	43.7658	7.64295	16.5259	12.8215	6	16.1261	6	3.32303	6	22.9446	5.98599	7.89405
29.5	36.7963	9.09438	8.70263	4.27455	44.8622	5.28228	15.0502	9.91671	6.11612	16.3361	6.01201	3.32768	6.01201	22.9717	6	7.90072
30	37.4673	9.15947	8.95456	4.22573	44.0013	5.77029	16.0748	9.32115	6.23373	16.5464	6.12763	3.37218	6.12763	23.2312	6.1011	7.94879
30.5	37.3115	9.1334	8.3203	4.53971	43.6066	7.00924	16.1288	10.6461	6.35135	16.7544	6.24324	3.41624	6.24324	23.4872	6.21622	8.00337
31	38.1497	9.49641	8.3989	4.2732	44.0998	7.98432	15.5537	9.29235	6.46897	16.9602	6.35886	3.45986	6.35886	23.7396	6.33133	8.0578
31.5	37.8633	8.83192	8.82116	4.50216	45.2719	8.07218	16.8861	12.0783	6.5	17.0141	6.47447	3.50306	6.47447	23.9886	6.44645	8.11208
32	37.7548	9.00917	8.35858	4.86566	45.1418	7.20461	16.6268	11.9414	6.58659	17.1637	6.5	3.51254	6.5	24.0431	6.5	8.13728
32.5	38.1954	8.52971	8.87704	4.68582	45.7235	6.60458	16.5743	10.2697	6.7042	17.365	6.59009	3.54584	6.59009	24.2342	6.56156	8.16621
33	38.359	8.57139	9.00368	4.2991	44.3154	6.72338	17.2692	11.8663	6.82182	17.5641	6.70571	3.58821	6.70571	24.4765	6.67668	8.22019
33.5	39.0732	8.65526	8.91806	4.48482	43.4681	9.51709	17.5478	12.1333	6.93944	17.7611	6.82132	3.63018	6.82132	24.7155	6.79179	8.27401
34	39.3142	8.98165	8.66916	4.5986	45.753	6.07054	16.1337	10.2341	7	17.8617	6.93694	3.67174	6.93694	24.9513	6.90691	8.32769
34.5	39.7109	9.23485	9.19896	4.68881	46.2059	6.74561	16.6413	11.4969	7.05706	17.956	7	3.69425	7	25.0786	7	8.37099
35	39.8853	9.29282	9.64503	4.22131	45.2217	7.54966	17.1706	11.4789	7.17467	18.1488	7.05255	3.71292	7.05255	25.1839	7.02202	8.38121
35.5	40.0281	8.96286	8.93611	4.49208	45.9327	6.47325	17.6226	12.9111	7.29229	18.3395	7.16817	3.75371	7.16817	25.4134	7.13714	8.43459
36	40.76	9.65495	9.27658	4.54267	44.8884	7.69571	17.584	11.5258	7.40991	18.5283	7.28378	3.79412	7.28378	25.6399	7.25225	8.48782
36.5	40.0817	9.33928	9.10016	4.80457	45.7665	6.94077	18.236	12.051	7.5	18.6715	7.3994	3.83415	7.3994	25.8633	7.36737	8.54089
37	41.0304	9.3581	9.53939	4.31341	45.8956	7.317	18.6805	13.5989	7.52753	18.7151	7.5	3.86869	7.5	26.0553	7.48248	8.59382
37.5	40.8263	9.98364	10.0299	4.88787	46.1845	7.80765	18.6646	14.4306	7.64515	18.8999	7.51502	3.87382	7.51502	26.0837	7.5	8.60187
38	40.4916	9.36761	9.6819	4.96437	47.2283	7.08613	17.9995	11.8905	7.76276	19.0828	7.63063	3.91313	7.63063	26.3013	7.5976	8.64661
38.5	40.7456	8.91644	9.35548	4.77904	46.8927	7.07361	20.4542	20.7073	7.88038	19.2638	7.74625	3.95208	7.74625	26.516	7.71271	8.69924
39	41.0007	8.55418	9.98655	5.05419	47.2315	7.62687	18.9953	12.7357	7.998	19.443	7.86186	3.99069	7.86186	26.7279	7.82783	8.75173
39.5	41.4265	9.89723	10.4468	4.783	47.8413	6.21493	18.7849	15.1127	8	19.446	7.97748	4.02895	7.97748	26.9369	7.94294	8.80407
40	42.2734	9.51685	10.1332	4.78549	47.2676	7.81068	18.97	14.9568	8.11562	19.6203	8	4.03636	8	26.9774	8	8.82996
40.5	42.2023	9.38136	9.74205	5.07507	46.7651	7.49289	18.5922	14.6875	8.23323	19.7959	8.09309	4.06687	8.09309	27.1433	8.05806	8.85626
41	42.9938	9.53039	9.65679	4.82069	46.6004	10.2473	19.1855	14.6846	8.35085	19.9696	8.20871	4.10446	8.20871	27.347	8.17317	8.90831
41.5	42.7831	9.64882	9.52351	4.93504	48.6631	8.22156	18.1853	13.5085	8.46847	20.1416	8.32432	4.14172	8.32432	27.548	8.28829	8.96022
42	42.882	9.48632	9.30434	5.33938	47.6588	6.61578	18.6619	13.3965	8.5	20.1875	8.43994	4.17866	8.43994	27.7465	8.4034	9.01197
42.5	42.6622	9.81642	9.80888	5.25684	48.7883	7.51947	19.466	15.8426	8.58609	20.3119	8.5	4.19773	8.5	27.8486	8.5	9.05529
43	42.6922	9.50165	9.78142	5.16841	48.8128	7.1979	19.6234	15.7899	8.7037	20.4806	8.55556	4.21529	8.55556	27.9424	8.51852	9.06359
43.5	42.7108	9.48189	9.62361	5.40348	47.7393	6.38345	19.3154	15.6363	8.82132	20.6475	8.67117	4.2516	8.67117	28.1358	8.63363	9.11506
44	44.2631	10.2522	9.99706	5.54077	49.9142	7.12753	18.7237	12.2519	8.93894	20.8128	8.78679	4.2876	8.78679	28.3267	8.74875	9.16638
44.5	42.6783	9.81842	10.3669	5.51347	49.9412	7.94137	19.7446	16.1009	9	20.898	8.9024	4.3233	8.9024	28.5152	8.86386	9.21757
45	43.7732	10.0121	10.1348	5.44992	48.712	7.62763	18.1403	12.343	9.05656	20.9765	9	4.35321	9	28.6724	8.97898	9.2686
45.5	43.3231	9.80284	10.1996	5.67603	48.615	6.66694	19.3089	14.915	9.17417	21.1386	9.01802	4.35871	9.01802	28.7013	9	9.27791
46	43.897	10.3486	9.88812	5.47934	49.4323	7.02289	19.9868	17.0641	9.29179	21.2991	9.13363	4.39382	9.13363	28.885	9.09409	9.3195
46.5	43.8158	9.75049	10.2907	5.58247	50.0657	8.47556	19.8601	14.3852	9.40941	21.4581	9.24925	4.42865	9.24925	29.0665	9.20921	9.37026
47	44.9194	9.81198	9.95892	5.59179	50.3841	7.19846	20.9026	17.3241	9.5	21.5795	9.36486	4.46319	9.36486	29.2456	9.32432	9.42087
47.5	44.4491	9.95505	10.8252	6.95397	49.3859	7.76101	20.3673	16.5176	9.52703	21.6155	9.48048	4.49746	9.48048	29.4226	9.43944	9.47134
48	44.3555	10.3928	11.0839	6.13928	49.0333	7.22283	19.9613	13.1859	9.64464	21.7715	9.5	4.50321	9.5	29.4522	9.5	9.49784
48.5	45.2056	10.3521	10.8516	6.46836	48.4908	8.13727	19.7343	14.0769	9.76226	21.926	9.5961	4.53145	9.5961	29.5973	9.55455	9.52167
49	45.6014	10.7516	10.8925	6.31466	47.9442	9.78657	20.3063	15.1281	9.87988	22.079	9.71171	4.56517	9.71171	29.7699	9.66967	9.57186
49.5	44.7736	10.2696	10.72	5.86849	49.1434	7.70304	19.846	13.4179	9.9975	22.2306	9.82733	4.59862	9.82733	29.9403	9.78478	9.62191
50	45.283	9.80041	10.9034	6.56638	48.1772	8.32583	20.4778	16.7595	10	22.2339	9.94294	4.63181	9.94294	30.1086	9.8999	9.67182
50.5	45.1471	10.1966	11.118	5.76153	48.7133	8.06212	20.8092	15.2732	10.1151	22.3808	10	4.6481	10	30.1909	10	9.71511
51	45.6048	10.7592	11.057	6.52636	48.9862	7.93109	20.8937	17.9328	10.2327	22.5297	10.0586	4.66475	10.0586	30.2749	10.015	9.72159
51.5	46.172	10.546	10.7792	6.41129	48.3861	8.79835	21.3011	16.3808	10.3504	22.6771	10.1742	4.69743	10.1742	30.4392	10.1301	9.77122
52	46.0466	10.6387	11.1335	6.57002	48.2509	7.44586	21.6659	16.6302	10.468	22.8232	10.2898	4.72987	10.2898	30.6014	10.2453	9.82072
52.5	46.1959	10.6324	11.1552	6.46634	49.5746	8.39911	20.5826	15.1031	10.5	22.8628	10.4054	4.76206	10.4054	30.7617	10.3604	9.87007
53	46.3284	10.1067	10.9816	6.31731	48.7918	7.90818	19.758	13.2511	10.5856	22.968	10.5	4.78821	10.5	30.8914	10.4755	9.91929
53.5	45.9792	10.8222	11.0969	6.44871	49.0699	8.58591	20.8157	13.4363	10.7032	23.1114	10.521	4.794	10.521	30.92	10.5	9.92976
54	46.5832	10.7721	11.1714	6.11576	50.084	7.73568	21.856	15.9818	10.8208	23.2536	10.6366	4.82571	10.6366	31.0765	10.5906	9.96837
54.5	45.6745	11.2469	11.3621	6.53014	50.0724	10.1868	20.8118	13.5971	10.9384	23.3945	10.7523	4.85719	10.7523	31.2311	10.7057	10.0173
55	46.5262	11.138	11.3392	7.21548	49.7278	8.62358	20.9412	18.322	11	23.4678	10.8679	4.88843	10.8679	31.3838	10.8208	10.0661
55.5	46.9149	10.3913	11.4996	6.77727	50.8795	7.68972	20.8655	14.6041	11.0561	23.5342	10.9835	4.91945	10.9835	31.5348	10.9359	10.1148
56	46.964	10.9851	11.513	6.17488	49.9477	6.80652	21.4321	15.8612	11.1737	23.6727	11	4.92387	11	31.5562	11	10.1418
56.5	46.6009	11.0567	11.7486	6.42325	51.776	9.75342	21.1662	15.3223	11.2913	23.8099	11.0991	4.95025	11.0991	31.6839	11.0511	10.1633
57	46.8708	11.481	11.6822	6.66356	50.0622	8.31942	22.1737	17.0926	11.4089	23.9459	11.2147	4.98083	11.2147	31.8314	11.1662	10.2117
57.5	47.974	11.3987	11.5396	6.77215	50.9508	7.87587	20.9636	14.1969	11.5	24.0505	11.3303	5.01119	11.3303	31.977	11.2813	10.26
58	47.3848	11.072	11.5839	7.0262	50.1927	9.3459	22.0877	16.9002	11.5265	24.0808	11.4459	5.04134	11.4459	32.121	11.3964	10.3081
58.5	47.7399	11.3215	11.6077	6.74861	51.4399	8.3031	22.3907	15.1351	11.6441	24.2145	11.5	5.05536	11.5	32.1878	11.5	10.3513
59	47.5089	11.4796	11.7441	6.13281	50.1217	8.90598	22.4149	15.2092	11.7618	24.347	11.5616	5.07127	11.5616	32.2633	11.5115	10.3561
59.5	47.3644	12.3983	11.5571	6.56332	51.7532	8.83078	23.552	17.0916	11.8794	24.4785	11.6772	5.101	11.6772	32.404	11.6266	10.404
60	47.3511	11.4553	12.0278	6.61161	50.9802	9.16669	21.9968	14.3101	11.997	24.6088	11.7928	5.13053	11.7928	32.5431	11.7417	10.4517
									12	24.6121	11.9084	5.15986	11.9084	32.6805	11.8569	10.4993
									12.1146	24.738	12	5.18296	12	32.7883	11.972	10.5467
									12.2322	24.8662	12.024	5.18899	12.024	32.8164	12	10.5583
									12.3498	24.9933	12.1396	5.21793	12.1396	32.9508	12.0871	10.5941
									12.4675	25.1193	12.2553	5.24668	12.2553	33.0836	12.2022	10.6412
									12.5	25.154	12.3709	5.27524	12.3709	33.215	12.3173	10.6883
									12.5851	25.2444	12.4865	5.30361	12.4865	33.3449	12.4324	10.7353
									12.7027	25.3684	12.5	5.30692	12.5	33.3599	12.5	10.7627
									12.8203	25.4914	12.6021	5.3318	12.6021	33.4733	12.5475	10.782
									12.9379	25.6134	12.7177	5.35982	12.7177	33.6003	12.6627	10.8287
									13	25.6774	12.8333	5.38765	12.8333	33.7259	12.7778	10.8753
									13.0556	25.7344	12.9489	5.41531	12.9489	33.8501	12.8929	10.9217
									13.1732	25.8545	13	5.42747	13	33.9046	13	10.9647
									13.2908	25.9737	13.0646	5.4428	13.0646	33.973	13.008	10.9679
									13.4084	26.0919	13.1802	5.47012	13.1802	34.0946	13.1231	11.0141
									13.5	26.1833	13.2958	5.49728	13.2958	34.2148	13.2382	11.0601
									13.526	26.2092	13.4114	5.52427	13.4114	34.3337	13.3534	11.106
									13.6436	26.3256	13.5	5.54484	13.5	34.424	13.4685	11.1518
									13.7613	26.4411	13.527	5.5511	13.527	34.4514	13.5	11.1643
									13.8789	26.5557	13.6426	5.57777	13.6426	34.5678	13.5836	11.1974
									13.9965	26.6695	13.7583	5.60428	13.7583	34.6829	13.6987	11.2429
									14	26.6729	13.8739	5.63064	13.8739	34.7969	13.8138	11.2883
									14.1141	26.7824	13.9895	5.65684	13.9895	34.9097	13.9289	11.3336
									14.2317	26.8945	14	5.65922	14	34.9198	14	11.3614
									14.3493	27.0057	14.1051	5.6829	14.1051	35.0212	14.044	11.3787
									14.467	27.1161	14.2207	5.70881	14.2207	35.1317	14.1592	11.4237
									14.5	27.147	14.3363	5.73457	14.3363	35.2409	14.2743	11.4686
									14.5846	27.2257	14.452	5.76019	14.452	35.3491	14.3894	11.5133
									14.7022	27.3345	14.5	5.7708	14.5	35.3937	14.5	11.5562
									14.8198	27.4426	14.5676	5.78567	14.5676	35.4561	14.5045	11.5579
									14.9374	27.5498	14.6832	5.81101	14.6832	35.5621	14.6196	11.6024
									15	27.6065	14.7988	5.83622	14.7988	35.667	14.7347	11.6468
									15.0551	27.6563	14.9144	5.86128	14.9144	35.7708	14.8498	11.6911
									15.1727	27.762	15	5.87975	15	35.847	14.965	11.7352
									15.2903	27.867	15.03	5.88622	15.03	35.8736	15	11.7486
									15.4079	27.9713	15.1456	5.91102	15.1456	35.9753	15.0801	11.7792
									15.5	28.0524	15.2613	5.9357	15.2613	36.0761	15.1952	11.8231
									15.5255	28.0748	15.3769	5.96024	15.3769	36.1759	15.3103	11.8668
									15.6431	28.1777	15.4925	5.98466	15.4925	36.2746	15.4254	11.9105
									15.7608	28.2798	15.5	5.98625	15.5	36.281	15.5	11.9387
									15.8784	28.3812	15.6081	6.00896	15.6081	36.3725	15.5405	11.954
									15.996	28.482	15.7237	6.03314	15.7237	36.4693	15.6557	11.9974
									16	28.4854	15.8393	6.05719	15.8393	36.5653	15.7708	12.0407
									16.1136	28.582	15.955	6.08113	15.955	36.6603	15.8859	12.0838
									16.2312	28.6814	16	6.09042	16	36.697	16	12.1265
									16.3488	28.7802	16.0706	6.10495	16.0706	36.7544	16.001	12.1269
									16.4665	28.8783	16.1862	6.12865	16.1862	36.8476	16.1161	12.1698
									16.5	28.9061	16.3018	6.15224	16.3018	36.9399	16.2312	12.2126
									16.5841	28.9758	16.4174	6.17572	16.4174	37.0314	16.3464	12.2552
									16.7017	29.0726	16.5	6.19242	16.5	37.0962	16.4615	12.2978
									16.8193	29.1688	16.533	6.19908	16.533	37.122	16.5	12.312
									16.9369	29.2644	16.6486	6.22234	16.6486	37.2118	16.5766	12.3402
									17	29.3154	16.7643	6.24549	16.7643	37.3007	16.6917	12.3826
									17.0545	29.3594	16.8799	6.26854	16.8799	37.3888	16.8068	12.4247
									17.1722	29.4538	16.9955	6.29148	16.9955	37.4761	16.9219	12.4668
									17.2898	29.5476	17	6.29237	17	37.4795	17	12.4953
									17.4074	29.6408	17.1111	6.31432	17.1111	37.5627	17.037	12.5088
									17.5	29.7138	17.2267	6.33705	17.2267	37.6484	17.1521	12.5506
									17.525	29.7334	17.3423	6.35969	17.3423	37.7334	17.2673	12.5924
									17.6426	29.8255	17.458	6.38222	17.458	37.8176	17.3824	12.634
									17.7603	29.917	17.5	6.39039	17.5	37.8481	17.4975	12.6755
									17.8779	30.008	17.5736	6.40466	17.5736	37.9011	17.5	12.6764
									17.9955	30.0984	17.6892	6.427	17.6892	37.9838	17.6126	12.7169
									18	30.1018	17.8048	6.44925	17.8048	38.0658	17.7277	12.7581
									18.1131	30.1883	17.9204	6.4714	17.9204	38.1471	17.8428	12.7993
									18.2307	30.2776	18	6.4866	18	38.2027	17.958	12.8403
									18.3483	30.3664	18.036	6.49346	18.036	38.2277	18	12.8553
									18.466	30.4547	18.1517	6.51543	18.1517	38.3076	18.0731	12.8812
									18.5	30.4802	18.2673	6.53731	18.2673	38.3868	18.1882	12.922
									18.5836	30.5425	18.3829	6.5591	18.3829	38.4654	18.3033	12.9627
									18.7012	30.6298	18.4985	6.58081	18.4985	38.5432	18.4184	13.0033
									18.8188	30.7166	18.5	6.58109	18.5	38.5442	18.5	13.032
									18.9364	30.8029	18.6141	6.60242	18.6141	38.6205	18.5335	13.0438
									19	30.8493	18.7297	6.62395	18.7297	38.697	18.6486	13.0841
									19.0541	30.8887	18.8453	6.6454	18.8453	38.773	18.7638	13.1243
									19.1717	30.974	18.961	6.66676	18.961	38.8483	18.8789	13.1645
									19.2893	31.0588	19	6.67396	19	38.8736	18.994	13.2045
									19.4069	31.1432	19.0766	6.68805	19.0766	38.923	19	13.2066
									19.5	31.2096	19.1922	6.70925	19.1922	38.9971	19.1091	13.2444
									19.5245	31.2271	19.3078	6.73037	19.3078	39.0705	19.2242	13.2842
									19.6421	31.3105	19.4234	6.75141	19.4234	39.1434	19.3393	13.3239
									19.7598	31.3936	19.5	6.7653	19.5	39.1914	19.4545	13.3634
									19.8774	31.4761	19.539	6.77237	19.539	39.2157	19.5	13.3791
									19.995	31.5582	19.6547	6.79326	19.6547	39.2874	19.5696	13.4029
									20	31.5617	19.7703	6.81407	19.7703	39.3586	19.6847	13.4422
									20.1126	31.6399	19.8859	6.8348	19.8859	39.4292	19.7998	13.4815
									20.2302	31.7211	20	6.85519	20	39.4983	19.9149	13.5206
									20.3479	31.8019	20.0015	6.85546	20.0015	39.4993	20	13.5495
									20.4655	31.8823	20.1171	6.87605	20.1171	39.5688	20.03	13.5596
									20.5	31.9059	20.2327	6.89656	20.2327	39.6377	20.1452	13.5985
									20.5831	31.9623	20.3483	6.91701	20.3483	39.7061	20.2603	13.6373
									20.7007	32.0419	20.464	6.93738	20.464	39.7741	20.3754	13.676
									20.8183	32.121	20.5	6.94372	20.5	39.7951	20.4905	13.7146
									20.9359	32.1998	20.5796	6.95768	20.5796	39.8415	20.5	13.7178
									21	32.2425	20.6952	6.97792	20.6952	39.9083	20.6056	13.7531
									21.0536	32.2781	20.8108	6.99808	20.8108	39.9747	20.7207	13.7915
									21.1712	32.3561	20.9264	7.01818	20.9264	40.0406	20.8358	13.8297
									21.2888	32.4337	21	7.03094	21	40.0823	20.9509	13.8679
									21.4064	32.5109	21.042	7.03822	21.042	40.106	21	13.8841
									21.5	32.572	21.1577	7.05818	21.1577	40.1709	21.0661	13.9059
									21.524	32.5877	21.2733	7.07808	21.2733	40.2354	21.1812	13.9439
									21.6416	32.6641	21.3889	7.09792	21.3889	40.2993	21.2963	13.9817
									21.7593	32.7402	21.5	7.11693	21.5	40.3604	21.4114	14.0194
									21.8769	32.8159	21.5045	7.1177	21.5045	40.3629	21.5	14.0484
									21.9945	32.8913	21.6201	7.13741	21.6201	40.4259	21.5265	14.0571
									22	32.8948	21.7357	7.15706	21.7357	40.4885	21.6416	14.0946
									22.1121	32.9663	21.8514	7.17665	21.8514	40.5507	21.7568	14.132
									22.2297	33.0409	21.967	7.19618	21.967	40.6124	21.8719	14.1693
									22.3473	33.1151	22	7.20174	22	40.63	21.987	14.2065
									22.465	33.1891	22.0826	7.21564	22.0826	40.6737	22	14.2107
									22.5	33.211	22.1982	7.23505	22.1982	40.7345	22.1021	14.2436
									22.5826	33.2627	22.3138	7.2544	22.3138	40.795	22.2172	14.2806
									22.7002	33.3359	22.4294	7.2737	22.4294	40.855	22.3323	14.3175
									22.8178	33.4088	22.5	7.28545	22.5	40.8914	22.4474	14.3543
									22.9354	33.4814	22.545	7.29293	22.545	40.9146	22.5	14.3711
									23	33.5211	22.6607	7.31211	22.6607	40.9738	22.5626	14.391
									23.053	33.5537	22.7763	7.33124	22.7763	41.0326	22.6777	14.4276
									23.1707	33.6256	22.8919	7.3503	22.8919	41.0911	22.7928	14.4641
									23.2883	33.6972	23	7.36808	23	41.1453	22.9079	14.5005
									23.4059	33.7685	23.0075	7.36932	23.0075	41.1491	23	14.5295
									23.5	33.8253	23.1231	7.38828	23.1231	41.2067	23.023	14.5367
									23.5235	33.8395	23.2387	7.40718	23.2387	41.264	23.1381	14.5729
									23.6411	33.9101	23.3544	7.42604	23.3544	41.3209	23.2533	14.609
									23.7588	33.9805	23.47	7.44484	23.47	41.3774	23.3684	14.645
									23.8764	34.0505	23.5	7.44971	23.5	41.392	23.4835	14.6809
									23.994	34.1203	23.5856	7.46359	23.5856	41.4335	23.5	14.686
									24	34.1238	23.7012	7.48228	23.7012	41.4893	23.5986	14.7166
									24.1116	34.1897	23.8168	7.50093	23.8168	41.5447	23.7137	14.7523
									24.2292	34.2589	23.9324	7.51953	23.9324	41.5998	23.8288	14.7879
									24.3468	34.3277	24	7.53037	24	41.6318	23.9439	14.8234
									24.4645	34.3963	24.048	7.53807	24.048	41.6545	24	14.8406
									24.5	34.4169	24.1637	7.55657	24.1637	41.7089	24.0591	14.8588
									24.5821	34.4646	24.2793	7.57502	24.2793	41.763	24.1742	14.894
									24.6997	34.5326	24.3949	7.59342	24.3949	41.8167	24.2893	14.9292
									24.8173	34.6003	24.5	7.61011	24.5	41.8652	24.4044	14.9643
									24.9349	34.6677	24.5105	7.61177	24.5105	41.87	24.5	14.9934
									25	34.7049	24.6261	7.63008	24.6261	41.9231	24.5195	14.9993
									25.0526	34.7349	24.7417	7.64834	24.7417	41.9758	24.6346	15.0342
									25.1702	34.8018	24.8574	7.66655	24.8574	42.0282	24.7497	15.069
									25.2878	34.8684	24.973	7.68472	24.973	42.0803	24.8649	15.1037
									25.4054	34.9347	25	7.68896	25	42.0924	24.98	15.1383
									25.5	34.9879	25.0886	7.70284	25.0886	42.1321	25	15.1443
									25.523	35.0008	25.2042	7.72092	25.2042	42.1836	25.0951	15.1728
									25.6406	35.0666	25.3198	7.73895	25.3198	42.2347	25.2102	15.2072
									25.7583	35.1322	25.4354	7.75694	25.4354	42.2856	25.3253	15.2415
									25.8759	35.1975	25.5	7.76696	25.5	42.3139	25.4404	15.2757
									25.9935	35.2625	25.5511	7.77488	25.5511	42.3362	25.5	15.2934
									26	35.2661	25.6667	7.79278	25.6667	42.3864	25.5556	15.3098
									26.1111	35.3273	25.7823	7.81064	25.7823	42.4364	25.6707	15.3438
									26.2287	35.3919	25.8979	7.82846	25.8979	42.4861	25.7858	15.3778
									26.3464	35.4562	26	7.84416	26	42.5297	25.9009	15.4116
									26.464	35.5202	26.0135	7.84623	26.0135	42.5355	26	15.4406
									26.5	35.5398	26.1291	7.86396	26.1291	42.5846	26.016	15.4453
									26.5816	35.584	26.2447	7.88165	26.2447	42.6335	26.1311	15.479
									26.6992	35.6476	26.3604	7.8993	26.3604	42.6821	26.2462	15.5125
									26.8168	35.7109	26.476	7.91691	26.476	42.7304	26.3614	15.546
									26.9344	35.774	26.5	7.92057	26.5	42.7404	26.4765	15.5793
									27	35.809	26.5916	7.93448	26.5916	42.7784	26.5	15.5861
									27.0521	35.8368	26.7072	7.95201	26.7072	42.8262	26.5916	15.6126
									27.1697	35.8994	26.8228	7.9695	26.8228	42.8737	26.7067	15.6458
									27.2873	35.9618	26.9384	7.98695	26.9384	42.9209	26.8218	15.6789
									27.4049	36.024	27	7.99623	27	42.946	26.9369	15.7118
									27.5	36.074	27.0541	8.00436	27.0541	42.9679	27	15.7299
									27.5225	36.0859	27.1697	8.02174	27.1697	43.0147	27.0521	15.7447
									27.6401	36.1476	27.2853	8.03907	27.2853	43.0611	27.1672	15.7775
									27.7578	36.2091	27.4009	8.05637	27.4009	43.1074	27.2823	15.8103
									27.8754	36.2703	27.5	8.07117	27.5	43.1468	27.3974	15.8429
									27.993	36.3314	27.5165	8.07363	27.5165	43.1534	27.5	15.8719
									28	36.335	27.6321	8.09085	27.6321	43.1991	27.5125	15.8754
									28.1106	36.3922	27.7477	8.10804	27.7477	43.2446	27.6276	15.9078
									28.2282	36.4528	27.8634	8.12519	27.8634	43.2899	27.7427	15.9402
									28.3458	36.5132	27.979	8.1423	27.979	43.3349	27.8579	15.9725
									28.4635	36.5733	28	8.14541	28	43.3431	27.973	16.0046
									28.5	36.592	28.0946	8.15938	28.0946	43.3798	28	16.0122
									28.5811	36.6333	28.2102	8.17642	28.2102	43.4243	28.0881	16.0367
									28.6987	36.6931	28.3258	8.19342	28.3258	43.4687	28.2032	16.0687
									28.8163	36.7526	28.4414	8.21039	28.4414	43.5128	28.3183	16.1006
									28.9339	36.812	28.5	8.21897	28.5	43.535	28.4334	16.1324
									29	36.8452	28.5571	8.22733	28.5571	43.5567	28.5	16.1508
									29.0515	36.8711	28.6727	8.24423	28.6727	43.6003	28.5485	16.1641
									29.1692	36.93	28.7883	8.2611	28.7883	43.6438	28.6637	16.1958
									29.2868	36.9888	28.9039	8.27793	28.9039	43.687	28.7788	16.2273
									29.4044	37.0473	29	8.29189	29	43.7228	28.8939	16.2588
									29.5	37.0947	29.0195	8.29473	29.0195	43.7301	29	16.2877
									29.522	37.1056	29.1351	8.31149	29.1351	43.7729	29.009	16.2902
									29.6396	37.1638	29.2508	8.32822	29.2508	43.8155	29.1241	16.3214
									29.7573	37.2217	29.3664	8.34492	29.3664	43.8579	29.2392	16.3526
									29.8749	37.2795	29.482	8.36159	29.482	43.9001	29.3544	16.3837
									29.9925	37.337	29.5	8.36418	29.5	43.9066	29.4695	16.4148
									30	37.3407	29.5976	8.37822	29.5976	43.9421	29.5	16.423
									30.1101	37.3944	29.7132	8.39482	29.7132	43.9838	29.5846	16.4457
									30.2277	37.4516	29.8288	8.41139	29.8288	44.0254	29.6997	16.4765
									30.3453	37.5086	29.9444	8.42793	29.9444	44.0668	29.8148	16.5073
									30.463	37.5654	30	8.43586	30	44.0866	29.9299	16.538
									30.5	37.5832	30.0601	8.44443	30.0601	44.108	30	16.5566
									30.5806	37.622	30.1757	8.46091	30.1757	44.149	30.045	16.5686
									30.6982	37.6784	30.2913	8.47735	30.2913	44.1898	30.1602	16.5991
									30.8158	37.7347	30.4069	8.49376	30.4069	44.2304	30.2753	16.6295
									30.9334	37.7908	30.5	8.50695	30.5	44.263	30.3904	16.6598
									31	37.8224	30.5225	8.51014	30.5225	44.2708	30.5	16.6886
									31.0511	37.8467	30.6381	8.52649	30.6381	44.3111	30.5055	16.6901
									31.1687	37.9024	30.7538	8.54281	30.7538	44.3511	30.6206	16.7203
									31.2863	37.9579	30.8694	8.5591	30.8694	44.391	30.7357	16.7503
									31.4039	38.0133	30.985	8.57536	30.985	44.4307	30.8509	16.7803
									31.5	38.0584	31	8.57747	31	44.4358	30.966	16.8102
									31.5215	38.0685	31.1006	8.59159	31.1006	44.4702	31	16.8191
									31.6391	38.1235	31.2162	8.60779	31.2162	44.5095	31.0811	16.8401
									31.7568	38.1784	31.3318	8.62396	31.3318	44.5486	31.1962	16.8698
									31.8744	38.233	31.4474	8.6401	31.4474	44.5876	31.3113	16.8995
									31.992	38.2875	31.5	8.64743	31.5	44.6053	31.4264	16.9291
									32	38.2912	31.5631	8.65621	31.5631	44.6264	31.5	16.9479
									32.1096	38.3419	31.6787	8.6723	31.6787	44.665	31.5415	16.9586
									32.2272	38.3961	31.7943	8.68835	31.7943	44.7035	31.6567	16.988
									32.3448	38.45	31.9099	8.70438	31.9099	44.7418	31.7718	17.0173
									32.4625	38.5039	32	8.71684	32	44.7715	31.8869	17.0466
									32.5	38.521	32.0255	8.72037	32.0255	44.7799	32	17.0752
									32.5801	38.5576	32.1411	8.73634	32.1411	44.8179	32.002	17.0757
									32.6977	38.6111	32.2568	8.75228	32.2568	44.8556	32.1171	17.1048
									32.8153	38.6644	32.3724	8.7682	32.3724	44.8933	32.2322	17.1338
									32.9329	38.7176	32.488	8.78408	32.488	44.9307	32.3473	17.1627
									33	38.7478	32.5	8.78573	32.5	44.9346	32.4625	17.1916
									33.0506	38.7706	32.6036	8.79994	32.6036	44.968	32.5	17.201
									33.1682	38.8235	32.7192	8.81577	32.7192	45.0052	32.5776	17.2204
									33.2858	38.8762	32.8348	8.83158	32.8348	45.0422	32.6927	17.249
									33.4034	38.9288	32.9504	8.84735	32.9504	45.079	32.8078	17.2777
									33.5	38.9718	33	8.8541	33	45.0947	32.9229	17.3062
									33.521	38.9811	33.0661	8.8631	33.0661	45.1157	33	17.3252
									33.6386	39.0334	33.1817	8.87882	33.1817	45.1522	33.038	17.3346
									33.7563	39.0855	33.2973	8.89452	33.2973	45.1886	33.1531	17.363
									33.8739	39.1374	33.4129	8.91019	33.4129	45.2248	33.2683	17.3913
									33.9915	39.1892	33.5	8.92198	33.5	45.252	33.3834	17.4195
									34	39.1929	33.5285	8.92583	33.5285	45.2608	33.4985	17.4476
									34.1091	39.2408	33.6441	8.94145	33.6441	45.2968	33.5	17.448
									34.2267	39.2923	33.7598	8.95704	33.7598	45.3325	33.6136	17.4757
									34.3443	39.3436	33.8754	8.97261	33.8754	45.3682	33.7287	17.5036
									34.462	39.3948	33.991	8.98815	33.991	45.4036	33.8438	17.5315
									34.5	39.4113	34	8.98936	34	45.4064	33.959	17.5593
									34.5796	39.4458	34.1066	9.00366	34.1066	45.439	34	17.5692
									34.6972	39.4967	34.2222	9.01915	34.2222	45.4742	34.0741	17.5871
									34.8148	39.5474	34.3378	9.03461	34.3378	45.5092	34.1892	17.6147
									34.9324	39.598	34.4534	9.05005	34.4534	45.5441	34.3043	17.6423
									35	39.627	34.5	9.05625	34.5	45.5581	34.4194	17.6698
									35.05	39.6485	34.5691	9.06546	34.5691	45.5789	34.5	17.689
									35.1677	39.6988	34.6847	9.08085	34.6847	45.6135	34.5345	17.6972
									35.2853	39.7489	34.8003	9.09621	34.8003	45.648	34.6497	17.7246
									35.4029	39.7989	34.9159	9.11155	34.9159	45.6823	34.7648	17.7519
									35.5	39.8401	35	9.12268	35	45.7073	34.8799	17.7791
									35.5205	39.8488	35.0315	9.12686	35.0315	45.7166	34.995	17.8062
									35.6381	39.8986	35.1472	9.14215	35.1472	45.7507	35	17.8074
									35.7558	39.9481	35.2628	9.15741	35.2628	45.7846	35.1101	17.8332
									35.8734	39.9976	35.3784	9.17265	35.3784	45.8184	35.2252	17.8602
									35.991	40.0469	35.494	9.18786	35.494	45.8521	35.3403	17.8871
									36	40.0507	35.5	9.18865	35.5	45.8539	35.4555	17.9139
									36.1086	40.0961	35.6096	9.20306	35.6096	45.8856	35.5	17.9243
									36.2262	40.1452	35.7252	9.21822	35.7252	45.9191	35.5706	17.9407
									36.3438	40.1941	35.8408	9.23337	35.8408	45.9524	35.6857	17.9673
									36.4615	40.2428	35.9565	9.24848	35.9565	45.9855	35.8008	17.994
									36.5	40.2588	36	9.25417	36	45.998	35.9159	18.0205
									36.5791	40.2915	36.0721	9.26358	36.0721	46.0186	36	18.0398
									36.6967	40.34	36.1877	9.27865	36.1877	46.0515	36.031	18.0469
									36.8143	40.3883	36.3033	9.2937	36.3033	46.0843	36.1461	18.0733
									36.9319	40.4366	36.4189	9.30873	36.4189	46.1169	36.2613	18.0996
									37	40.4644	36.5	9.31925	36.5	46.1398	36.3764	18.1258
									37.0496	40.4847	36.5345	9.32373	36.5345	46.1495	36.4915	18.152
									37.1672	40.5326	36.6501	9.33871	36.6501	46.1819	36.5	18.1539
									37.2848	40.5805	36.7658	9.35366	36.7658	46.2142	36.6066	18.1781
									37.4024	40.6282	36.8814	9.36859	36.8814	46.2464	36.7217	18.2041
									37.5	40.6677	36.997	9.3835	36.997	46.2784	36.8368	18.23
									37.52	40.6758	37	9.38389	37	46.2792	36.9519	18.2559
									37.6376	40.7232	37.1126	9.39839	37.1126	46.3104	37	18.2666
									37.7553	40.7706	37.2282	9.41326	37.2282	46.3422	37.0671	18.2817
									37.8729	40.8177	37.3438	9.4281	37.3438	46.3739	37.1822	18.3074
									37.9905	40.8648	37.4595	9.44292	37.4595	46.4055	37.2973	18.333
									38	40.8686	37.5	9.44811	37.5	46.4165	37.4124	18.3586
									38.1081	40.9117	37.5751	9.45771	37.5751	46.4369	37.5	18.378
									38.2257	40.9586	37.6907	9.47249	37.6907	46.4683	37.5275	18.3841
									38.3433	41.0053	37.8063	9.48724	37.8063	46.4995	37.6426	18.4095
									38.461	41.0518	37.9219	9.50197	37.9219	46.5306	37.7578	18.4349
									38.5	41.0673	38	9.5119	38	46.5516	37.8729	18.4602
									38.5786	41.0983	38.0375	9.51667	38.0375	46.5616	37.988	18.4854
									38.6962	41.1446	38.1531	9.53136	38.1531	46.5925	38	18.488
									38.8138	41.1908	38.2688	9.54602	38.2688	46.6233	38.1031	18.5106
									38.9314	41.2369	38.3844	9.56067	38.3844	46.654	38.2182	18.5357
									39	41.2637	38.5	9.57529	38.5	46.6845	38.3333	18.5607
									39.0491	41.2828	38.6156	9.58988	38.6156	46.715	38.4485	18.5856
									39.1667	41.3286	38.7312	9.60446	38.7312	46.7453	38.5	18.5967
									39.2843	41.3743	38.8469	9.61901	38.8469	46.7756	38.5636	18.6105
									39.4019	41.4199	38.9625	9.63355	38.9625	46.8057	38.6787	18.6353
									39.5	41.4579	39	9.63826	39	46.8154	38.7938	18.66
									39.5195	41.4654	39.0781	9.64806	39.0781	46.8357	38.9089	18.6847
									39.6371	41.5108	39.1937	9.66255	39.1937	46.8656	39	18.7041
									39.7548	41.556	39.3093	9.67702	39.3093	46.8954	39.024	18.7093
									39.8724	41.6011	39.4249	9.69147	39.4249	46.9251	39.1391	18.7338
									39.99	41.6461	39.5	9.70084	39.5	46.9443	39.2542	18.7582
									40	41.6499	39.5405	9.70589	39.5405	46.9547	39.3694	18.7826
									40.1076	41.691	39.6562	9.7203	39.6562	46.9842	39.4845	18.807
									40.2252	41.7357	39.7718	9.73469	39.7718	47.0136	39.5	18.8102
									40.3428	41.7804	39.8874	9.74905	39.8874	47.0429	39.5996	18.8312
									40.4605	41.8249	40	9.76302	40	47.0713	39.7147	18.8554
									40.5	41.8399	40.003	9.76339	40.003	47.072	39.8298	18.8795
									40.5781	41.8693	40.1186	9.77771	40.1186	47.1011	39.9449	18.9035
									40.6957	41.9136	40.2342	9.79202	40.2342	47.1301	40	18.915
									40.8133	41.9578	40.3499	9.8063	40.3499	47.159	40.0601	18.9275
									40.9309	42.0019	40.4655	9.82056	40.4655	47.1878	40.1752	18.9515
									41	42.0277	40.5	9.82481	40.5	47.1964	40.2903	18.9753
									41.0485	42.0459	40.5811	9.8348	40.5811	47.2165	40.4054	18.9991
									41.1662	42.0897	40.6967	9.84902	40.6967	47.245	40.5	19.0186
									41.2838	42.1334	40.8123	9.86322	40.8123	47.2735	40.5205	19.0228
									41.4014	42.1771	40.9279	9.87739	40.9279	47.3019	40.6356	19.0464
									41.5	42.2135	41	9.88622	41	47.3195	40.7507	19.07
									41.519	42.2206	41.0435	9.89155	41.0435	47.3302	40.8659	19.0935
									41.6366	42.264	41.1592	9.90569	41.1592	47.3584	40.981	19.117
									41.7542	42.3073	41.2748	9.91981	41.2748	47.3865	41	19.1209
									41.8719	42.3504	41.3904	9.93391	41.3904	47.4145	41.0961	19.1404
									41.9895	42.3935	41.5	9.94725	41.5	47.4409	41.2112	19.1637
									42	42.3974	41.506	9.94798	41.506	47.4424	41.3263	19.187
									42.1071	42.4365	41.6216	9.96204	41.6216	47.4702	41.4414	19.2101
									42.2247	42.4793	41.7372	9.97608	41.7372	47.4979	41.5	19.2219
									42.3423	42.5221	41.8528	9.9901	41.8528	47.5255	41.5566	19.2333
									42.46	42.5647	41.9685	10.0041	41.9685	47.553	41.6717	19.2563
									42.5	42.5792	42	10.0079	42	47.5605	41.7868	19.2793
									42.5776	42.6072	42.0841	10.0181	42.0841	47.5805	41.9019	19.3023
									42.6952	42.6496	42.1997	10.032	42.1997	47.6078	42	19.3218
									42.8128	42.6919	42.3153	10.046	42.3153	47.6351	42.017	19.3251
									42.9304	42.7342	42.4309	10.0599	42.4309	47.6623	42.1321	19.3479
									43	42.7591	42.5	10.0682	42.5	47.6784	42.2473	19.3707
									43.0481	42.7763	42.5466	10.0738	42.5466	47.6893	42.3624	19.3934
									43.1657	42.8182	42.6622	10.0877	42.6622	47.7163	42.4775	19.416
									43.2833	42.8601	42.7778	10.1015	42.7778	47.7432	42.5	19.4204
									43.4009	42.9019	42.8934	10.1154	42.8934	47.77	42.5926	19.4385
									43.5	42.937	43	10.1281	43	47.7946	42.7077	19.461
									43.5185	42.9436	43.009	10.1292	43.009	47.7967	42.8228	19.4834
									43.6361	42.9852	43.1246	10.143	43.1246	47.8233	42.9379	19.5058
									43.7537	43.0267	43.2402	10.1568	43.2402	47.8499	43	19.5178
									43.8714	43.068	43.3559	10.1706	43.3559	47.8763	43.053	19.5281
									43.989	43.1093	43.4715	10.1843	43.4715	47.9027	43.1682	19.5503
									44	43.1131	43.5	10.1877	43.5	47.9092	43.2833	19.5725
									44.1066	43.1505	43.5871	10.198	43.5871	47.9289	43.3984	19.5946
									44.2242	43.1915	43.7027	10.2117	43.7027	47.9551	43.5	19.6141
									44.3418	43.2325	43.8183	10.2254	43.8183	47.9812	43.5135	19.6167
									44.4595	43.2733	43.9339	10.2391	43.9339	48.0072	43.6286	19.6387
									44.5	43.2874	44	10.2469	44	48.0221	43.7437	19.6606
									44.5771	43.3141	44.0496	10.2527	44.0496	48.0332	43.8589	19.6825
									44.6947	43.3548	44.1652	10.2664	44.1652	48.059	43.974	19.7043
									44.8123	43.3953	44.2808	10.28	44.2808	48.0848	44	19.7092
									44.9299	43.4358	44.3964	10.2936	44.3964	48.1105	44.0891	19.726
									45	43.4598	44.5	10.3057	44.5	48.1334	44.2042	19.7477
									45.0476	43.4761	44.512	10.3071	44.512	48.1361	44.3193	19.7693
									45.1652	43.5164	44.6276	10.3207	44.6276	48.1616	44.4344	19.7909
									45.2828	43.5565	44.7432	10.3342	44.7432	48.187	44.5	19.8031
									45.4004	43.5966	44.8589	10.3478	44.8589	48.2124	44.5496	19.8124
									45.5	43.6304	44.9745	10.3613	44.9745	48.2376	44.6647	19.8338
									45.518	43.6366	45	10.3642	45	48.2432	44.7798	19.8552
									45.6356	43.6764	45.0901	10.3747	45.0901	48.2628	44.8949	19.8765
									45.7533	43.7162	45.2057	10.3882	45.2057	48.2879	45	19.896
									45.8709	43.7559	45.3213	10.4017	45.3213	48.3129	45.01	19.8978
									45.9885	43.7954	45.4369	10.4151	45.4369	48.3379	45.1251	19.919
									46	43.7993	45.5	10.4224	45.5	48.3514	45.2402	19.9402
									46.1061	43.8349	45.5525	10.4285	45.5525	48.3627	45.3554	19.9612
									46.2237	43.8743	45.6682	10.4419	45.6682	48.3875	45.4705	19.9823
									46.3413	43.9136	45.7838	10.4552	45.7838	48.4122	45.5	19.9876
									46.459	43.9527	45.8994	10.4686	45.8994	48.4368	45.5856	20.0032
									46.5	43.9664	46	10.4802	46	48.4582	45.7007	20.0241
									46.5766	43.9918	46.015	10.4819	46.015	48.4614	45.8158	20.045
									46.6942	44.0308	46.1306	10.4953	46.1306	48.4858	45.9309	20.0658
									46.8118	44.0697	46.2463	10.5085	46.2463	48.5102	46	20.0782
									46.9294	44.1085	46.3619	10.5218	46.3619	48.5345	46.0461	20.0865
									47	44.1318	46.4775	10.5351	46.4775	48.5588	46.1612	20.1072
									47.047	44.1472	46.5	10.5377	46.5	48.5635	46.2763	20.1278
									47.1647	44.1859	46.5931	10.5483	46.5931	48.5829	46.3914	20.1484
									47.2823	44.2244	46.7087	10.5616	46.7087	48.607	46.5	20.1677
									47.3999	44.2628	46.8243	10.5748	46.8243	48.631	46.5065	20.1689
									47.5	44.2954	46.9399	10.588	46.9399	48.6549	46.6216	20.1893
									47.5175	44.3011	47	10.5948	47	48.6673	46.7367	20.2097
									47.6351	44.3394	47.0556	10.6011	47.0556	48.6788	46.8518	20.2301
									47.7527	44.3775	47.1712	10.6143	47.1712	48.7026	46.967	20.2503
									47.8704	44.4156	47.2868	10.6274	47.2868	48.7263	47	20.2562
									47.988	44.4536	47.4024	10.6405	47.4024	48.7499	47.0821	20.2706
									48	44.4574	47.5	10.6516	47.5	48.7698	47.1972	20.2907
									48.1056	44.4914	47.518	10.6537	47.518	48.7734	47.3123	20.3108
									48.2232	44.5292	47.6336	10.6667	47.6336	48.7969	47.4274	20.3309
									48.3408	44.5669	47.7493	10.6798	47.7493	48.8203	47.5	20.3435
									48.4585	44.6045	47.8649	10.6928	47.8649	48.8436	47.5425	20.3509
									48.5	44.6178	47.9805	10.7059	47.9805	48.8669	47.6577	20.3708
									48.5761	44.642	48	10.7081	48	48.8708	47.7728	20.3907
									48.6937	44.6795	48.0961	10.7189	48.0961	48.8901	47.8879	20.4105
									48.8113	44.7168	48.2117	10.7319	48.2117	48.9132	48	20.4298
									48.9289	44.754	48.3273	10.7449	48.3273	48.9362	48.003	20.4303
									49	44.7765	48.4429	10.7578	48.4429	48.9592	48.1181	20.45
									49.0466	44.7912	48.5	10.7642	48.5	48.9705	48.2332	20.4697
									49.1642	44.8282	48.5586	10.7708	48.5586	48.9821	48.3484	20.4893
									49.2818	44.8652	48.6742	10.7837	48.6742	49.0049	48.4635	20.5088
									49.3994	44.9021	48.7898	10.7966	48.7898	49.0277	48.5	20.515
									49.5	44.9336	48.9054	10.8095	48.9054	49.0504	48.5786	20.5283
									49.517	44.9389	49	10.8201	49	49.0689	48.6937	20.5478
									49.6346	44.9756	49.021	10.8224	49.021	49.073	48.8088	20.5672
									49.7522	45.0122	49.1366	10.8352	49.1366	49.0955	48.9239	20.5865
									49.8699	45.0488	49.2522	10.8481	49.2522	49.118	49	20.5993
									49.9875	45.0852	49.3679	10.8609	49.3679	49.1404	49.039	20.6058
									50	45.0891	49.4835	10.8737	49.4835	49.1627	49.1542	20.625
									50.1051	45.1216	49.5	10.8755	49.5	49.1659	49.2693	20.6442
									50.2227	45.1578	49.5991	10.8865	49.5991	49.185	49.3844	20.6633
									50.3403	45.194	49.7147	10.8993	49.7147	49.2072	49.4995	20.6824
									50.458	45.2301	49.8303	10.912	49.8303	49.2293	49.5	20.6825
									50.5	45.243	49.946	10.9248	49.946	49.2514	49.6146	20.7014
									50.5756	45.2661	50	10.9307	50	49.2616	49.7297	20.7203
									50.6932	45.3021	50.0616	10.9375	50.0616	49.2733	49.8448	20.7393
									50.8108	45.3379	50.1772	10.9502	50.1772	49.2953	49.96	20.7581
									50.9284	45.3737	50.2928	10.9629	50.2928	49.3171	50	20.7647
									51	45.3954	50.4084	10.9756	50.4084	49.3389	50.0751	20.7769
									51.0461	45.4093	50.5	10.9856	50.5	49.3561	50.1902	20.7957
									51.1637	45.4449	50.524	10.9882	50.524	49.3606	50.3053	20.8144
									51.2813	45.4804	50.6396	11.0008	50.6396	49.3823	50.4204	20.833
									51.3989	45.5158	50.7553	11.0135	50.7553	49.4038	50.5	20.8459
									51.5	45.5462	50.8709	11.0261	50.8709	49.4254	50.5355	20.8516
									51.5165	45.5512	50.9865	11.0387	50.9865	49.4468	50.6506	20.8701
									51.6341	45.5864	51	11.0401	51	49.4493	50.7658	20.8886
									51.7518	45.6216	51.1021	11.0512	51.1021	49.4682	50.8809	20.9071
									51.8694	45.6567	51.2177	11.0638	51.2177	49.4895	50.996	20.9255
									51.987	45.6917	51.3333	11.0763	51.3333	49.5108	51	20.9261
									52	45.6955	51.449	11.0888	51.449	49.532	51.1111	20.9438
									52.1046	45.7266	51.5	11.0944	51.5	49.5413	51.2262	20.9621
									52.2222	45.7614	51.5646	11.1013	51.5646	49.5531	51.3413	20.9803
									52.3398	45.7962	51.6802	11.1138	51.6802	49.5742	51.4565	20.9985
									52.4575	45.8308	51.7958	11.1263	51.7958	49.5952	51.5	21.0053
									52.5	45.8434	51.9114	11.1387	51.9114	49.6161	51.5716	21.0166
									52.5751	45.8654	52	11.1483	52	49.6321	51.6867	21.0347
									52.6927	45.8999	52.027	11.1512	52.027	49.637	51.8018	21.0527
									52.8103	45.9344	52.1426	11.1636	52.1426	49.6578	51.9169	21.0707
									52.9279	45.9687	52.2583	11.176	52.2583	49.6785	52	21.0836
									53	45.9897	52.3739	11.1884	52.3739	49.6992	52.032	21.0886
									53.0455	46.0029	52.4895	11.2008	52.4895	49.7198	52.1472	21.1065
									53.1632	46.0371	52.5	11.2019	52.5	49.7217	52.2623	21.1243
									53.2808	46.0712	52.6051	11.2131	52.6051	49.7404	52.3774	21.1421
									53.3984	46.1052	52.7207	11.2255	52.7207	49.7608	52.4925	21.1598
									53.5	46.1346	52.8363	11.2378	52.8363	49.7813	52.5	21.161
									53.516	46.1392	52.9519	11.2501	52.9519	49.8016	52.6076	21.1775
									53.6336	46.1731	53	11.2552	53	49.8101	52.7227	21.1952
									53.7512	46.2068	53.0676	11.2624	53.0676	49.8219	52.8378	21.2127
									53.8689	46.2405	53.1832	11.2747	53.1832	49.8422	52.953	21.2303
									53.9865	46.2741	53.2988	11.2869	53.2988	49.8624	53	21.2374
									54	46.278	53.4144	11.2992	53.4144	49.8825	53.0681	21.2477
									54.1041	46.3077	53.5	11.3082	53.5	49.8973	53.1832	21.2652
									54.2217	46.3411	53.53	11.3114	53.53	49.9025	53.2983	21.2826
									54.3393	46.3745	53.6457	11.3236	53.6457	49.9225	53.4134	21.2999
									54.457	46.4078	53.7613	11.3358	53.7613	49.9425	53.5	21.3129
									54.5	46.42	53.8769	11.348	53.8769	49.9624	53.5285	21.3172
									54.5746	46.4411	53.9925	11.3601	53.9925	49.9822	53.6436	21.3344
									54.6922	46.4742	54	11.3609	54	49.9834	53.7588	21.3516
									54.8098	46.5073	54.1081	11.3723	54.1081	50.0019	53.8739	21.3688
									54.9274	46.5403	54.2237	11.3844	54.2237	50.0216	53.989	21.3859
									55	46.5606	54.3393	11.3965	54.3393	50.0413	54	21.3875
									55.0451	46.5732	54.4549	11.4086	54.4549	50.0608	54.1041	21.4029
									55.1627	46.606	54.5	11.4133	54.5	50.0684	54.2192	21.4199
									55.2803	46.6388	54.5706	11.4207	54.5706	50.0804	54.3343	21.4369
									55.3979	46.6715	54.6862	11.4328	54.6862	50.0998	54.4494	21.4538
									55.5	46.6998	54.8018	11.4448	54.8018	50.1192	54.5	21.4612
									55.5155	46.7041	54.9174	11.4568	54.9174	50.1386	54.5646	21.4706
									55.6331	46.7366	55	11.4654	55	50.1523	54.6797	21.4874
									55.7507	46.7691	55.033	11.4689	55.033	50.1579	54.7948	21.5042
									55.8684	46.8014	55.1487	11.4809	55.1487	50.1771	54.9099	21.5209
									55.986	46.8337	55.2643	11.4929	55.2643	50.1962	55	21.534
									56	46.8376	55.3799	11.5048	55.3799	50.2154	55.025	21.5376
									56.1036	46.866	55.4955	11.5168	55.4955	50.2344	55.1401	21.5542
									56.2212	46.8981	55.5	11.5172	55.5	50.2351	55.2553	21.5708
									56.3388	46.9302	55.6111	11.5287	55.6111	50.2534	55.3704	21.5873
									56.4565	46.9622	55.7267	11.5406	55.7267	50.2723	55.4855	21.6038
									56.5	46.974	55.8423	11.5526	55.8423	50.2912	55.5	21.6059
									56.5741	46.9941	55.958	11.5644	55.958	50.31	55.6006	21.6202
									56.6917	47.026	56	11.5688	56	50.3169	55.7157	21.6366
									56.8093	47.0577	56.0736	11.5763	56.0736	50.3288	55.8308	21.653
									56.9269	47.0894	56.1892	11.5882	56.1892	50.3475	55.946	21.6693
									57	47.1091	56.3048	11.6	56.3048	50.3662	56	21.6769
									57.0445	47.1211	56.4204	11.6119	56.4204	50.3848	56.0611	21.6855
									57.1622	47.1526	56.5	11.62	56.5	50.3976	56.1762	21.7018
									57.2798	47.1841	56.536	11.6237	56.536	50.4033	56.2913	21.7179
									57.3974	47.2155	56.6516	11.6355	56.6516	50.4218	56.4064	21.734
									57.5	47.2428	56.7673	11.6472	56.7673	50.4402	56.5	21.7471
									57.515	47.2468	56.8829	11.659	56.8829	50.4586	56.5215	21.7501
									57.6326	47.2781	56.9985	11.6708	56.9985	50.477	56.6366	21.7661
									57.7503	47.3093	57	11.6709	57	50.4772	56.7518	21.7821
									57.8679	47.3404	57.1141	11.6825	57.1141	50.4952	56.8669	21.7981
									57.9855	47.3714	57.2297	11.6942	57.2297	50.5134	56.982	21.814
									58	47.3753	57.3454	11.7059	57.3454	50.5316	57	21.8165
									58.1031	47.4024	57.461	11.7176	57.461	50.5497	57.0971	21.8298
									58.2207	47.4333	57.5	11.7216	57.5	50.5558	57.2122	21.8456
									58.3383	47.4641	57.5766	11.7293	57.5766	50.5677	57.3273	21.8614
									58.456	47.4949	57.6922	11.741	57.6922	50.5857	57.4424	21.8771
									58.5	47.5064	57.8078	11.7526	57.8078	50.6037	57.5	21.885
									58.5736	47.5256	57.9234	11.7643	57.9234	50.6216	57.5576	21.8928
									58.6912	47.5562	58	11.7719	58	50.6334	57.6727	21.9084
									58.8088	47.5867	58.039	11.7759	58.039	50.6394	57.7878	21.924
									58.9264	47.6172	58.1546	11.7875	58.1546	50.6572	57.9029	21.9396
									59	47.6362	58.2703	11.799	58.2703	50.6749	58	21.9526
									59.044	47.6476	58.3859	11.8106	58.3859	50.6926	58.018	21.9551
									59.1617	47.6779	58.5	11.822	58.5	50.71	58.1331	21.9705
									59.2793	47.7081	58.5015	11.8222	58.5015	50.7102	58.2482	21.9859
									59.3969	47.7383	58.6171	11.8337	58.6171	50.7278	58.3634	22.0013
									59.5	47.7647	58.7327	11.8452	58.7327	50.7453	58.4785	22.0166
									59.5145	47.7684	58.8484	11.8567	58.8484	50.7628	58.5	22.0195
									59.6321	47.7985	58.964	11.8682	58.964	50.7802	58.5936	22.0319
									59.7497	47.8285	59	11.8718	59	50.7856	58.7087	22.0472
									59.8674	47.8584	59.0796	11.8797	59.0796	50.7976	58.8238	22.0624
									59.985	47.8882	59.1952	11.8912	59.1952	50.8149	58.9389	22.0775
									60	47.892	59.3108	11.9026	59.3108	50.8321	59	22.0856
									60.1026	47.918	59.4264	11.9141	59.4264	50.8494	59.054	22.0926
									60.2202	47.9477	59.5	11.9213	59.5	50.8603	59.1692	22.1077
									60.3378	47.9773	59.542	11.9255	59.542	50.8665	59.2843	22.1227
									60.4555	48.0068	59.6577	11.9369	59.6577	50.8836	59.3994	22.1377
									60.5	48.018	59.7733	11.9483	59.7733	50.9007	59.5	22.1508
									60.5731	48.0363	59.8889	11.9597	59.8889	50.9177	59.5145	22.1527
									60.6907	48.0657	60	11.9706	60	50.934	59.6296	22.1676
									60.8083	48.0951	60.0045	11.971	60.0045	50.9346	59.7447	22.1824
									60.9259	48.1244	60.1201	11.9824	60.1201	50.9515	59.8599	22.1973
									61	48.1428	60.2357	11.9937	60.2357	50.9684	59.975	22.2121
									61.0435	48.1536	60.3513	12.005	60.3513	50.9852	60	22.2153

## Sheet: Fig 3d
PI(4,5)P2 occupancy - all residues within 5Å of PI(4,5)P2 headgroup (5% cutoff)
	+PIP2/-sterol							+PIP2/+sterol
Residue #	Replica 1	Replica 2	Replica 3	Average	s.e.m.		Residue #	Replica 1	Replica 2	Replica 3	Average	s.e.m.
30G	12.977	33.333	28.571	24.96	6.14734		30G	9.154	11.003	12.06	10.739	0.849212
31R	26.588	17.117	30.333	24.67	3.93268		31R	8.32	12.001	6.4	7.6	1.64329
32F	3.053	2	2.857	2.63	0.323323		32F	0.3222	0.299	0.311	0.310733	0.00669859
33F	14.504	15.315	17.143	15.654	0.780442		33F	20.089	12.163	8.807	13.6863	3.34471
35K	20.74	22.55	28.095	23.795	2.21258		35K	37.11	23.2378	29.87	30.0726	4.00584
38L	1	0.901	0.952	0.951	0.0285832		38L	4.598	3.87	6.778	5.082	0.873653
39A	0.29	0.291	0.289	0.29	0.00057735		39A	0.311	0.3296	0.3091	0.316567	0.00653971
40Y	4.8	6.613	5.952	5.78	0.529727		40Y	5.78	3.89	3.639	4.43633	0.675729
41S	4.527	4.802	3.9	4.4	0.266912		41S	6.889	6.311	3.778	5.65933	0.95535
43R	42.748	63.063	61.905	55.9	6.58715		43R	40.22	37.367	31.6	36.3957	2.53533
45S	5	4.9	4.905	4.935	0.032532		45S	10.202	5.489	5.201	6.964	1.62113
55S	7.8	8	9	8.26	0.371184		55S	0.299	0.299	0.35	0.316	0.017
60Q	70.229	73.874	69.524	71.209	1.34795		60Q
63K	26.718	45.045	55.138	42.3	8.31813		63K	27.07	23.3999	23.6	24.69	1.19142
66K	18.641	25.477	19.429	21.18	2.15935		66K	19.011	12.801	17.539	16.4503	1.87349
67N	4.58	15.832	15.238	11.88	3.65569		67N	0.309	0.2999	0.34	0.3163	0.0121377
70R	5.524	5.405	4.97	5.29	0.168375		70R
126R	24.034	25.99	25	25.008	0.564663		126R	3.4	2.986	1.499	2.62833	0.577175
130K	18.59	20.765	19.99	19.78	0.636451		130K	4.17	2.411	3.209	3.26333	0.508506
133R	31.505	29.991	29.5	30.332	0.603384		133R	7.5123	4.102	4.999	5.53777	1.02066

## Sheet: Fig 3c
Lipid sorting coefficient measurements
TF-PI(4,5)P2		TF-PS		TF-PE	TF-PC
No sterol	With sterol	No sterol	With sterol	With sterol	With sterol
2.71304	1.02982	1.2045	1.13312	0.9772	1.39194		Day1
3.26334	1.72275	1.29706	2.73346	1.26753	1.17967		Day2
2.47804	2.2232	1.35701	2.55947	0.94854	0.87669
2.0861	2.65524	1.46241	3.05109	1.3442	1.28523
2.85613	2.16557	1.98781	2.82398	1.02682	1.28047
3.00736	2.22677	1.33697	1.95722	1.28551	1.48926
4.03733	1.0027	1.19718	2.71928	1.09892	1.64471
4.03958	2.03743	2.23806	1.4097	1.36138	1.06156
3.2818	1.79571	1.90047	2.17287	1.21705	1.00097
3.25091	1.92761	0.64509	2.38465	0.75805	1.20597
2.26095	1.39429	2.62699	1.49741	1.33444	0.62281
1.79814	2.30883	0.93692	2.37324	1.12419	0.8846
4.4046	1.26744	1.14776	3.03698	0.98262	0.5338
2.29566	2.22937	1.13251	1.33158	0.68008	0.9344
2.41135	0.92298	0.97981	3.82813	0.96017	0.96222
5.73065	2.3548	1.75214	1.62527	1.06559	1.42524
3.72273	1.51807	1.68551	1.60018	0.60237	0.86017
3.47606	1.60611	2.29852	2.80631	0.99787	0.47882
2.6234	0.82809	2.20287	1.46072	0.91326	0.58781
1.34318	1.06428	1.55231	2.1463	1.15118	1.38217
		3.0773			0.94107
		2.71249			0.53924
		1.52844			0.46667
		1.21942			0.97199
		1.6381			1.29671
