# Supplementary material for: Cryo-EM architecture of a near-native stretch-sensitive membrane microdomain
Source: Nature. 2024 Jul 24;632(8025):664–71. doi: 10.1038/s41586-024-07720-6 (PMC11324527; doi:10.1038/s41586-024-07720-6)
Supplement: Supplementary file 13 — Source Data Fig. 4 [file 41586_2024_7720_MOESM13_ESM.xlsx]

## Sheet: Fig 4c
thresholded M1 for Nce102-mScarlet-I with Pil1-GFPenvy
single cell	WT	K66A R70A	K130A R133A	K66A R70A K130A R133A	F33A Y40A F42A F50A
1	0.775	0.166	0	0.016	0.031
2	0.529	0.000165	0.034	0.006	0.037
3	0.939	0.066	0.166	0	0
4	0.438	0.474	0.023	0	0.073
5	0.466	0.035	0.14	0.009	0.028
6	0.503	0.173	0.141	0	0
7	0.655	0.075	0.108	0.02	0
8	0.802	0.163	0.602	0.003	0.007
9	0.532	0.337	0.311	0.018	0.058
10	0.8	0.002	0	0	0.068
11	0.685	0.336	0.393	0.021	0.017
12	0.366	0.01	0.129	0.038	0.079
13	0.864	0.316	0.024	0	0
14	0.717	0.392	0.122	0	0.207
15	0.853	0.122	0.209	0.009	0
16	0.732	0	0	0.006	0
17	0.525	0.072	0.159	0.033	0.102
18	0.476	0.238	0.054	0	0.061
19	0.508	0.375	0.219	0.016	0
20	0.665	0.936	0.508	0.006	0.033
21	0.407	0.036	0.082	0.005	0.051
22	0.738	0.148	0.326	0.007	0.121
23	0.798	0.281	0.829	0	0
24	0.842	0.04	0.014	0.019	0
25	0.442	0.252	0.032	0.006	0.026
26	0.392	0	0.471	0.007	0.117
27	0.332	0.225	1	0	0.011
28	0.461	0.224	0.28	0.018	0.018
29	0.081	0.184	0	0.028	0
30	0.536	0.096	0.242	0	0
31	0.422	0.078	0	0	0
32	1	0.117	0	0	0.047
33	0.607	0.031	0.875	0	0.047
34	0.489	0.218	1	0	0.101
35	0.412	0.078	0.589	0	0.045
36	0.412	0.127	0.83	0.003	0
37	0.505	0.064	0.091	0	0.028
38	0.21	0.223	0.182	0.011	0.059
39	0.426	0.203	0.372	0.007	0.029
40	0.573	0.164	0	0.006	0.152
41	0.709	0.116	0.038	0	0.004
42	0.72	0.063	0.205	0	0
43	0.238	0.194	0.379	0.006	0.021
44	0.45	0.178	0.188	0	0.01
45	0.56	0.132	0.098	0.022	0
46	0.351	0.423	0.061	0	0.049
47	0.41	0.136	0.316	0	0.086
48	0.556	0.073	0.109	0.003	0.037
49	0.417	0.357	0.223	0.017	0
50	0.911	0.451	0.496	0.023	0
51	0.341	0.168	0.051	0	0.108
52	0.672	0	0.053	0.005	0
53	0.418	0.34	0.093	0.017	0.044
54	0.727	0.285	0.114	0	0.055
55	0.564	0.148	0.289	0	0
56	0.599	0.489	0.104	0.008	0.078
57	0.375	0	0.996	0	0
58	0.525	0	0	0	0.007
59	0.399	0.126	0.249	0	0
60	0.375	0.122	0.03	0.0004926	0.056
61	0.202	0.126	0.079	0.01	0.06
62	0.518	0.314	0.092	0	0
63	0.432	0.302	0.067	0	0.107
64	0.628	0.706	0.338	0	0.005
65	0.507	0	0.202	0.013	0
66	0.387	0.491	0.554	0.05	0.137
67	0.242	0.371	0.282	0	0
68	0.897	0.296	0.228	0.063	0.048
69	0.603	0.398	0.063	0.002	0
70	0.57	0.126	0.196	0	0.092
71	0.646	0.214	0.109	0.008	0.079
72	0.495	0.122	0.153	0	0
73	0.983	0.211	0	0	0
74	0	0.086	0.279	0	0
75	0.767	0	0.065	0	0
76	0.864	0.268	0.21	0	0.264
77	0.71	0.222	0.068	0.007	0.034
78	0.796	0	0.299	0.009	0.01
79	1	0.032	0.526	0	0.009
80	0.698	0.068	0.178	0.012	0
81	0.534	0.252	0.154	0	0.001
82	0.62	0.031	0.143	0.002	0.168
83	0.525	0.371	0.068	0.07	0
84	0.886	0.113	0.224	0	0
85	0.794	0.057	0.505	0	0
86	0.603	0.097	0.168	0.001	0
87	0.842	0.003	0	0.002	0.084
88	1	0.071	0.211	0.043	0.082
89	0.739	0.129	0.024	0.009	0.051
90	0.629	0.014	0.378	0	0.003
91	0.622	0.55	0.131	0.035	0.002
92	0.916	0.06	0.045	0	0
93	0.536	0.021	0.11	0	0.137
94	0.682	0	0.099	0.004	0.121
95	0.713	0.147	0.044	0	0.037
96	0.672	0.067	0.176	0	0.135
97	0.835	0.503	0.142	0	0
98	0.944	0.036	0.212	0	0.063
99	1	0.104	0.098	0.065	0.0003919
100	0.801	0.167	0.283	0	0.005
101	0.912	0.093	0.15	0.005	0.031
102	0.984	0.308	0.24	0.019	0
103	0.764	0	0.045	0	0
104	0.582	0.102	0.064	0.004	0.053
105	0.927	0.063	0.116	0	0.03
106	0.692	0.1	0.054	0
107	0.614	0.142	0.075	0.021
108	0.82	0.355	0.137	0
109	0.763	0	0.106	0.006
110	0.426	0.251	0.065	0.056
111	0.615	0.169	0	0.002
112	0.478	0.23	0.276	0.029
113	0.826	0.212	0.261	0
114	0.817	0.19	0.068	0
115	0.697	0.81	0.4	0
116	0	0.034	0.107	0.024
117	0.526	0.459	0.122	0.018
118	0.922	0	0.273	0.026
119	0.195	0.531	0.313	0.042
120	0.474	0.345	0.174	0.01
121	0.422	0	0.156	0.005
122	0.589	0.168	0.311	0
123	0.494	0.354	0	0.026
124	0.648	0.105	0.23	0.03
125	0.63	0.316	0.088	0.027
126	0.983	0.087	0.178	0
127	0.702	0	0.105	0
128	0.476	0.111	0	0
129	0.531	0.054	0.111	0.009
130	0.552	0.25	0.088	0
131	0.67	0.218	0	0
132	0.521	0	0	0.003
133	0.912	0.052	0.085	0.03
134	0.678	0.123	0.08	0.0009625
135	0.51	0.391	0.197	0.005
136	0.586	0.144	0.123	0
137	0.698	0	0	0.037
138	0.524	0.241	0.099	0.039
139	1	0.085	0.043	0
140	0.238	0.192	0	0
141	0.656	0.07	0	0.019
142	0.368	0.055	0.037	0.01
143	0.43	0.299	0.158	0
144	0.35	0.23	0.11	0.045
145	0.45	0.624	0.104	0
146	0	0.291	0.038	0.001
147	0.535	0.239	0.051	0
148	0.518	0.067	0.07	0.016
149	0.618	0.061	0.041	0
150	0.394	0.08	0.226	0.035
151	0.298	0	0.007	0
152	0.409	0.099		0.033
153	0.367	0.361		0.048
154	0.468	0.684		0
155	0.477	0.112		0
156	0.353	0.22		0.019
157	0.542	0.195		0.006
158	0.367	0.293		0.008
159	0.583	0.242		0
160	0.41	0.346
161	0.33	0.011
162	0.422	0.116
163	0	0.073
164		0.202
165		0.715
166		0.019
167		0.829
168		0.132
169		0.385
170		0.193
171		0.28
