# Supplementary material for: Cryo-EM architecture of a near-native stretch-sensitive membrane microdomain
Source: Nature. 2024 Jul 24;632(8025):664–71. doi: 10.1038/s41586-024-07720-6 (PMC11324527; doi:10.1038/s41586-024-07720-6)
Supplement: Supplementary file 14 — Source Data Extended Data Fig. 6 [file 41586_2024_7720_MOESM14_ESM.xlsx]

## Sheet: Ext Data Fig 6a
FRAP of TF-PI(4,5)P2 lipids in cholesterol- and ergosterol-containing lipid mixtures
Time (s)	Cholesterol, control (% of recovery)	Cholesterol, control (SD)	Cholesterol, +Pil1 (% of recovery)	Cholesterol, +Pil1 (SD)	Ergosterol, control (% of recovery)	Ergosterol, control (SD)	Ergosterol, +Pil1 (% of recovery)	Ergosterol, +Pil1 (SD)
-2.5	99.4283	4.75255	99.1221	6.46374	103.713	9.29501	98.6532	7.29296
-2	100.218	2.70859	99.2553	8.3054	100.496	8.18671	101.983	8.04125
-1.5	99.175	3.84292	100.186	4.76151	101.614	8.84532	100.656	7.76669
-1	99.3467	3.48515	100.828	11.3217	103.973	7.61754	101.033	6.89728
-0.5	100	0	100	0	100	0	100	0
0	0	0	0	0	0	0	0	0
0.5	2.59417	1.0001	0.68632	0.92276	5.94603	1.37048	0.65208	1.9209
1	4.39833	1.12017	0.59789	1.24679	10.2487	2.83089	1.76319	3.51322
1.5	6.49833	1.79933	0.87421	1.37554	12.9403	3.72617	2.41853	2.50473
2	8.17917	2.20518	1.35263	1.54376	16.0933	4.23079	2.20053	3.91161
2.5	9.43917	2.39119	2.04579	1.8258	18.3255	4.87453	1.59462	4.34233
3	10.9433	2.51565	2.19368	1.80654	19.9989	5.65876	4.1101	3.19886
3.5	11.7858	2.26734	2.34368	2.1816	22.3818	6.69998	3.36494	4.72718
4	13.5183	2.08375	2.48316	2.35278	24.5346	6.62155	3.84283	3.77951
4.5	14.3617	3.18368	2.94737	2.49338	26.2827	7.81327	4.09156	4.08598
5	15.3775	2.68395	3.08789	2.17057	26.5783	6.56444	4.73945	3.33901
5.5	16.9325	3.17946	2.93789	2.21398	27.3423	6.64786	5.36782	3.71543
6	17.235	3.83718	3.2	2.82832	28.3704	7.73869	4.75706	4.83531
6.5	18.7942	3.36058	3.63263	2.43699	29.7667	7.35664	5.36914	4.27626
7	19.2175	3.95256	3.65053	2.50595	31.2824	7.87422	5.3265	5.0222
7.5	19.5258	4.35585	3.53632	2.8723	32.0465	7.25196	5.83129	4.92547
8	20.7375	4.27089	4.09105	2.31369	34.1638	7.78012	7.05076	4.74116
8.5	21.0425	4.33924	4.14842	2.74377	36.039	8.07157	6.76485	4.76232
9	21.7642	4.53485	4.10105	2.53549	36.0904	7.61896	7.47067	5.46298
9.5	22.375	3.99534	4.16474	2.70185	35.9269	7.20791	6.81864	3.71769
10	23.7117	4.72146	4.55737	2.72838	37.2443	9.16833	6.8023	4.93198
10.5	24.16	4.80338	4.48421	3.11941	37.4583	7.29091	7.16396	5.1478
11	25.425	5.38318	4.93474	3.1877	39.4589	9.08185	6.07504	4.32411
11.5	25.5283	4.91431	4.73316	2.93122	39.5961	9.43381	6.78219	5.59228
12	26.1075	4.44091	4.73263	3.1045	39.6698	9.19027	7.55481	4.11603
12.5	26.5283	4.79846	5.17737	2.69109	39.7276	8.89194	7.22209	5.39872
13	26.8067	4.90002	5.57053	2.78497	40.9147	9.76485	8.23128	4.98549
13.5	27.9942	5.4892	5.45316	3.08231	43.8498	9.94293	8.05709	3.88388
14	27.6492	5.71074	5.51947	3.35796	44.6889	10.9146	7.59147	4.20114
14.5	28.2683	5.11893	5.64895	3.42575	45.0313	11.8246	8.10477	5.61811
15	28.9975	5.69538	5.69158	3.40895	44.7052	10.1968	8.66593	4.96017
15.5	29.6683	6.25451	5.87	3.25446	45.8745	12.1948	9.12202	4.24488
16	30.3867	5.61786	6.05526	3.59081	46.6573	11.3595	8.43309	4.19027
16.5	30.4992	5.98152	5.73	3.63467	45.3367	8.88849	7.92775	5.36891
17	30.8392	5.55677	6.33368	3.31203	46.4789	9.78771	8.34408	4.83149
17.5	30.9033	5.57553	6.08632	3.32078	47.2656	11.015	9.6596	4.4915
18	31.5117	5.93989	6.77684	3.20183	50.8686	13.3148	9.4883	4.80717
18.5	31.6658	6.64414	6.32579	3.45916	49.5217	10.7718	9.14932	5.18106
19	32.6058	6.51705	6.68842	3.76245	51.7393	10.8792	8.57494	6.47394
19.5	33.3617	5.69593	6.59895	3.1437	52.138	12.2016	11.8509	3.24312
20	33.7067	6.05145	6.73158	3.2192	50.0503	10.7517	8.80318	4.65928
20.5	34.2092	5.83691	6.77158	3.34327	50.0735	11.0204	8.55527	5.56643
21	35.3425	6.41376	7.03947	3.18429	51.1708	12.9503	10.1454	4.48364
21.5	35.1933	6.97896	7.21632	3.1418	51.1178	11.3228	8.89546	4.83348
22	35.1017	6.63664	6.75737	3.31132	54.4788	14.4999	7.11481	9.99737
22.5	35.8358	6.84978	7.13421	3.7095	52.0443	11.752	8.40483	5.83781
23	35.4933	7.09831	7.08421	3.74261	51.7459	11.392	8.98769	5.06233
23.5	36.0592	7.11746	7.33947	3.45635	52.3644	12.8358	9.55743	5.51519
24	36.1608	7.14435	7.72316	3.90127	53.4966	13.6485	11.1334	5.86107
24.5	35.94	7.11665	7.29105	4.32134	53.7933	11.4763	9.49207	4.93562
25	36.9592	7.25777	7.25263	4.09717	55.5435	11.6131	10.3295	5.76478
25.5	37.245	7.36039	7.43842	4.10406	55.2999	12.8042	11.4878	4.30345
26	37.2058	6.8911	7.69105	4.05079	57.2477	14.7965	10.1157	4.27834
26.5	38.175	6.69045	7.94316	4.17831	56.1877	13.171	11.1403	5.79837
27	38.0417	7.49921	7.83211	4.25392	58.7724	14.2896	11.0083	4.60796
27.5	37.8067	7.26326	7.86947	3.71136	56.727	13.9772	11.6212	4.1898
28	39.0733	7.97052	9.09316	4.15734	58.0853	12.3999	11.4705	5.15148
28.5	38.1392	7.15466	8.40211	4.11045	56.8033	12.738	11.9064	5.16777
29	38.9183	7.89114	8.40263	4.00059	55.503	12.3855	13.1754	5.32388
29.5	39.0042	7.42074	8.66105	4.09113	57.292	14.9002	13.5153	6.14212
30	39.5033	8.08646	8.86474	3.97065	57.7357	13.8358	10.9659	5.46558
30.5	39.4942	7.54601	8.21158	4.33812	59.1018	13.6781	12.5294	4.48115
31	40.2858	8.3236	8.29842	4.09266	59.2647	13.2377	11.4432	4.98749
31.5	39.7758	7.76768	8.69263	4.29725	58.9819	12.9023	11.9252	5.22936
32	39.7933	7.84405	8.16632	4.69913	57.6737	12.9644	11.3634	5.53804
32.5	40.1758	7.14336	8.67789	4.54817	62.1331	14.9004	13.1805	5.17811
33	40.4583	6.82979	8.92421	4.12789	62.7383	15.8957	13.316	4.1881
33.5	41.1825	7.10284	8.76579	4.31161	60.8849	15.3833	10.87	5.39766
34	41.4775	7.5329	8.56053	4.33054	60.5813	14.7438	12.5602	5.17296
34.5	41.99	7.52234	9.09579	4.44568	60.4686	13.8283	12.342	5.61392
35	41.8075	8.47686	9.51737	3.92692	61.6693	13.0609	13.5064	4.36832
35.5	41.9742	7.87675	8.78053	4.28731	59.4889	12.5492	13.5152	6.70372
36	42.8467	8.7095	9.09842	4.32911	60.9933	12.4826	12.1996	6.23802
36.5	42.18	8.04461	8.96526	4.53356	60.5872	13.3493	12.6603	4.84183
37	43.1058	8.1179	9.41368	4.09012	62.9775	14.5849	12.0081	7.17932
37.5	43.0442	8.86375	9.88053	4.70043	62.5907	15.0822	12.6033	5.13779
38	42.6517	8.22562	9.53053	4.71727	61.6425	13.83	12.7822	6.36518
38.5	42.795	7.88179	9.18421	4.62237	62.4416	16.4215	13.443	4.9321
39	42.9775	7.35279	9.82842	4.82854	62.6606	16.3926	14.0287	5.2214
39.5	43.5858	8.94065	10.3	4.5225	62.422	15.6246	12.9884	5.00599
40	44.5667	7.98314	9.98	4.57537	61.693	12.4352	12.3354	6.28805
40.5	44.2858	8.25199	9.53895	4.95908	60.1841	12.3119	12.3622	4.30195
41	45.395	7.68472	9.54	4.67271	62.3214	14.4799	13.4018	5.99596
41.5	45.0683	8.23763	9.35158	4.76373	63.9872	16.6779	13.1673	4.99689
42	45.0833	8.08038	9.10368	5.21254	61.6909	14.5394	14.1269	6.1242
42.5	44.985	8.32669	9.62421	5.12712	63.6701	14.2664	15.6161	6.51519
43	44.82	8.47068	9.64789	5.0097	64.2144	15.1686	16.3142	8.8253
43.5	44.7492	8.53025	9.41158	5.34581	65.6759	14.9437	14.2501	7.28355
44	46.5283	8.91876	9.78526	5.41556	65.3093	15.3902	13.8056	6.73195
44.5	44.87	8.62631	10.1584	5.29107	63.2797	14.5566	13.0856	5.81173
45	46.1592	8.42603	9.91263	5.25791	64.0574	14.8773	14.7257	6.49081
45.5	45.7025	8.11973	9.99579	5.51016	63.0851	12.4114	15.2331	6.44061
46	46.3092	8.84053	9.69158	5.35508	66.5708	15.8024	15.1225	6.8394
46.5	45.7775	9.09026	10.0584	5.43037	67.1674	15.3158	12.641	5.93874
47	46.9733	8.78468	9.73158	5.44238	64.8327	12.5278	14.2721	6.26381
47.5	46.8092	8.40657	10.5684	6.84743	67.3359	15.8828	14.701	7.19177
48	46.6667	9.23809	10.8895	6.03327	67.1523	15.3923	14.4775	6.71727
48.5	47.6283	8.94081	10.6153	6.32255	65.6037	13.2492	14.3966	7.23094
49	47.905	9.61177	10.6868	6.22237	67.7272	15.3449	13.1715	8.31856
49.5	47.1542	8.83869	10.5511	5.73494	67.3579	15.3405	14.8242	6.83735
50	47.3975	8.85175	10.6684	6.43883	68.5969	13.647	15.7658	6.93971
50.5	47.4083	9.14719	10.9579	5.5782	65.6878	13.1603	16.3181	7.14584
51	48.1142	9.14268	10.8558	6.40225	70.9422	17.0322	15.1836	7.66115
51.5	48.5908	9.16205	10.5968	6.27571	69.1737	14.3453	16.5558	7.6753
52	48.325	9.80142	10.8984	6.46623	70.7467	16.8407	16.1513	6.14791
52.5	48.3133	9.8619	10.9453	6.31896	71.8367	18.4214	15.3169	6.44019
53	48.4758	9.11091	10.7721	6.1276	70.1976	15.7908	16.0355	6.45351
53.5	48.2258	10.0627	10.8832	6.32381	70.1669	14.1679	16.9754	6.93391
54	48.7217	10.078	10.9479	5.94761	69.4991	17.1699	15.252	6.0273
54.5	47.9775	10.2936	11.1721	6.3845	67.6336	13.8241	16.538	6.69195
55	49.065	9.51218	11.109	7.04169	71.8085	15.6729	14.3567	7.21265
55.5	49.14	9.28588	11.2821	6.62555	71.7601	16.0548	16.0863	8.39221
56	49.2725	10.034	11.2989	5.97647	71.0943	14.3749	14.6344	6.59912
56.5	48.9858	9.96504	11.5479	6.25589	72.7515	15.7017	14.84	5.40708
57	49.1567	10.6556	11.5047	6.50164	70.308	16.2583	15.1739	4.63812
57.5	50.5492	10.0356	11.3295	6.69771	73.6085	17.1358	17.3924	7.49231
58	49.525	10.5093	11.4058	6.88027	69.0756	15.7898	16.3454	6.60126
58.5	50.0425	10.6551	11.3968	6.51002	71.7421	14.4619	15.6529	4.92827
59	49.8267	10.8759	11.5389	5.99433	70.8838	12.7045	16.3605	5.78659
59.5	49.7425	11.895	11.3426	6.3799	69.9714	15.5486	15.8805	5.62604
60	49.7067	10.6873	11.821	6.38675	71.8672	16.0125	15.6964	6.17575

## Sheet: Ext Data Fig 6b
FRAP of TF-PI(4,5)P2 lipids in DO- or PO- lipid mixtures
Time (s)	DO-lipids, control (% of recovery)	DO-lipids, control (SD)	DO-lipids,l + Pil1 (% of recovery)	DO-lipids,l + Pil1 (SD)	PO-lipids, control (% of recovery)	PO-lipids, control (SD)	PO-lipids, +Pil1 (% of recovery)	PO-lipids, +Pil1 (SD)
-2.5	99.4283	4.75255	99.1221	6.46374	99.7502	3.12341	97.097	6.10584
-2	100.218	2.70859	99.2553	8.3054	99.1073	2.3739	100.546	4.23175
-1.5	99.175	3.84292	100.186	4.76151	99.3344	2.3275	99.331	2.3468
-1	99.3467	3.48515	100.828	11.3217	99.643	3.35444	99.6831	3.68306
-0.5	100	0	100	0	100	0	100	0
0	0	0	0	0	0	0	0	0
0.5	2.59417	1.0001	0.68632	0.92276	4.45937	0.66334	4.06824	3.69541
1	4.39833	1.12017	0.59789	1.24679	7.45658	1.21858	6.26821	3.79107
1.5	6.49833	1.79933	0.87421	1.37554	9.96755	1.19468	5.45878	4.76308
2	8.17917	2.20518	1.35263	1.54376	12.4632	1.29757	8.71146	6.40996
2.5	9.43917	2.39119	2.04579	1.8258	13.845	1.32197	8.72477	6.30418
3	10.9433	2.51565	2.19368	1.80654	15.2313	1.74388	7.99602	4.79612
3.5	11.7858	2.26734	2.34368	2.1816	17.2201	1.76361	9.64241	6.03877
4	13.5183	2.08375	2.48316	2.35278	18.5529	2.04385	7.40772	8.4432
4.5	14.3617	3.18368	2.94737	2.49338	19.9614	2.39989	8.64467	5.83106
5	15.3775	2.68395	3.08789	2.17057	21.2673	2.21466	8.53015	4.83848
5.5	16.9325	3.17946	2.93789	2.21398	22.093	2.60534	8.09357	5.89671
6	17.235	3.83718	3.2	2.82832	23.2561	2.61311	7.4899	5.24722
6.5	18.7942	3.36058	3.63263	2.43699	24.4018	2.77668	9.81733	8.17476
7	19.2175	3.95256	3.65053	2.50595	25.2568	2.56187	9.19383	7.21494
7.5	19.5258	4.35585	3.53632	2.8723	25.8493	2.46209	8.53066	4.93627
8	20.7375	4.27089	4.09105	2.31369	27.1808	3.08965	8.64695	6.37422
8.5	21.0425	4.33924	4.14842	2.74377	27.5872	3.28508	10.4646	7.2323
9	21.7642	4.53485	4.10105	2.53549	28.4525	3.55163	10.5644	7.76886
9.5	22.375	3.99534	4.16474	2.70185	29.0605	3.49846	8.79971	4.68439
10	23.7117	4.72146	4.55737	2.72838	30.171	3.02458	11.4745	4.36056
10.5	24.16	4.80338	4.48421	3.11941	30.3693	3.27038	10.1767	6.75018
11	25.425	5.38318	4.93474	3.1877	31.2541	3.57545	10.6473	6.1444
11.5	25.5283	4.91431	4.73316	2.93122	31.3122	3.74238	9.86682	6.17693
12	26.1075	4.44091	4.73263	3.1045	32.708	4.14455	9.33206	6.70658
12.5	26.5283	4.79846	5.17737	2.69109	33.5724	3.99261	9.31549	6.98073
13	26.8067	4.90002	5.57053	2.78497	34.8023	4.28212	8.67552	5.11831
13.5	27.9942	5.4892	5.45316	3.08231	34.4174	4.03745	9.22752	6.1134
14	27.6492	5.71074	5.51947	3.35796	35.5484	4.07921	10.1065	5.90575
14.5	28.2683	5.11893	5.64895	3.42575	36.2547	4.79023	9.65334	5.5377
15	28.9975	5.69538	5.69158	3.40895	36.2481	4.62541	10.3062	6.10879
15.5	29.6683	6.25451	5.87	3.25446	36.1581	4.20157	8.71175	5.42651
16	30.3867	5.61786	6.05526	3.59081	36.9197	4.59021	11.1469	8.22058
16.5	30.4992	5.98152	5.73	3.63467	37.3543	4.3879	8.14323	5.00191
17	30.8392	5.55677	6.33368	3.31203	37.5763	5.18309	10.7562	5.05218
17.5	30.9033	5.57553	6.08632	3.32078	38.7601	5.04509	11.2114	5.82318
18	31.5117	5.93989	6.77684	3.20183	40.1127	5.55932	11.4556	5.39142
18.5	31.6658	6.64414	6.32579	3.45916	38.8543	4.28336	10.4092	5.72474
19	32.6058	6.51705	6.68842	3.76245	39.3449	5.37323	9.29958	4.85839
19.5	33.3617	5.69593	6.59895	3.1437	40.7114	6.00784	11.3628	5.07643
20	33.7067	6.05145	6.73158	3.2192	40.3128	5.12093	10.7983	7.4417
20.5	34.2092	5.83691	6.77158	3.34327	40.9288	5.37114	11.399	4.68047
21	35.3425	6.41376	7.03947	3.18429	41.521	5.54772	9.79353	5.8734
21.5	35.1933	6.97896	7.21632	3.1418	42.0274	5.39301	8.63683	4.15913
22	35.1017	6.63664	6.75737	3.31132	41.4599	4.8973	9.54725	4.64554
22.5	35.8358	6.84978	7.13421	3.7095	41.7184	5.92714	11.5154	6.79149
23	35.4933	7.09831	7.08421	3.74261	42.653	5.69332	10.4182	4.38925
23.5	36.0592	7.11746	7.33947	3.45635	43.4997	5.57008	11.6863	6.84499
24	36.1608	7.14435	7.72316	3.90127	43.813	6.61603	10.8262	4.76868
24.5	35.94	7.11665	7.29105	4.32134	45.3858	6.67418	10.1531	5.79881
25	36.9592	7.25777	7.25263	4.09717	44.4709	6.29707	10.2389	5.20447
25.5	37.245	7.36039	7.43842	4.10406	45.5041	5.57853	11.1039	4.42123
26	37.2058	6.8911	7.69105	4.05079	45.7552	6.77755	9.25445	4.13828
26.5	38.175	6.69045	7.94316	4.17831	46.2504	6.48804	10.8003	5.79257
27	38.0417	7.49921	7.83211	4.25392	46.1651	6.10922	10.5156	5.14092
27.5	37.8067	7.26326	7.86947	3.71136	45.8741	6.5499	12.4256	5.02857
28	39.0733	7.97052	9.09316	4.15734	46.8897	5.13069	12.1146	6.22034
28.5	38.1392	7.15466	8.40211	4.11045	46.6264	5.88972	13.3676	5.54591
29	38.9183	7.89114	8.40263	4.00059	46.733	5.6729	11.8034	4.24984
29.5	39.0042	7.42074	8.66105	4.09113	47.7018	6.23343	11.1531	4.95125
30	39.5033	8.08646	8.86474	3.97065	48.4313	6.55014	11.597	6.7831
30.5	39.4942	7.54601	8.21158	4.33812	48.4596	6.77275	9.51492	4.96311
31	40.2858	8.3236	8.29842	4.09266	48.3004	6.11396	11.5747	5.07315
31.5	39.7758	7.76768	8.69263	4.29725	49.1083	6.32638	11.3948	3.25204
32	39.7933	7.84405	8.16632	4.69913	47.9098	6.37007	10.695	5.78504
32.5	40.1758	7.14336	8.67789	4.54817	49.3525	7.1921	10.6095	4.12424
33	40.4583	6.82979	8.92421	4.12789	49.6713	7.23592	11.7617	6.75739
33.5	41.1825	7.10284	8.76579	4.31161	49.7826	6.59948	12.1057	3.40548
34	41.4775	7.5329	8.56053	4.33054	50.182	6.83193	12.1191	6.16649
34.5	41.99	7.52234	9.09579	4.44568	49.8952	6.76434	12.207	4.99364
35	41.8075	8.47686	9.51737	3.92692	50.6117	6.38155	11.2209	7.16888
35.5	41.9742	7.87675	8.78053	4.28731	50.4973	7.18937	12.4354	4.25641
36	42.8467	8.7095	9.09842	4.32911	51.1354	6.36013	9.80234	4.02438
36.5	42.18	8.04461	8.96526	4.53356	50.4687	7.29237	11.1709	5.95894
37	43.1058	8.1179	9.41368	4.09012	51.0618	6.63463	11.5055	5.74301
37.5	43.0442	8.86375	9.88053	4.70043	51.4394	7.32517	10.8325	3.62377
38	42.6517	8.22562	9.53053	4.71727	51.4247	7.20935	12.5416	6.20005
38.5	42.795	7.88179	9.18421	4.62237	52.5215	7.11646	10.5692	3.75317
39	42.9775	7.35279	9.82842	4.82854	52.0814	6.66309	11.1453	4.63469
39.5	43.5858	8.94065	10.3	4.5225	52.0946	6.78312	11.5815	5.11743
40	44.5667	7.98314	9.98	4.57537	53.0348	7.12009	12.6553	4.53244
40.5	44.2858	8.25199	9.53895	4.95908	53.6068	7.34891	10.6861	6.06284
41	45.395	7.68472	9.54	4.67271	53.2988	7.64566	13.6839	6.41352
41.5	45.0683	8.23763	9.35158	4.76373	53.1004	6.98446	11.0612	4.43766
42	45.0833	8.08038	9.10368	5.21254	52.8928	8.06272	9.90449	5.54172
42.5	44.985	8.32669	9.62421	5.12712	54.1274	7.34549	12.0531	5.85067
43	44.82	8.47068	9.64789	5.0097	53.3126	7.86493	12.37	5.28906
43.5	44.7492	8.53025	9.41158	5.34581	53.8624	7.21507	12.6988	6.05464
44	46.5283	8.91876	9.78526	5.41556	53.922	7.37021	12.6102	6.32344
44.5	44.87	8.62631	10.1584	5.29107	55.2477	7.98882	11.7434	5.54735
45	46.1592	8.42603	9.91263	5.25791	54.0971	8.24794	11.5332	5.77063
45.5	45.7025	8.11973	9.99579	5.51016	54.6757	7.67065	11.7912	5.71101
46	46.3092	8.84053	9.69158	5.35508	54.7856	7.49918	10.904	2.8725
46.5	45.7775	9.09026	10.0584	5.43037	55.4034	7.33468	11.4661	4.96097
47	46.9733	8.78468	9.73158	5.44238	55.4905	7.85594	10.9091	6.50243
47.5	46.8092	8.40657	10.5684	6.84743	55.8386	8.12945	13.5181	7.79045
48	46.6667	9.23809	10.8895	6.03327	56.4261	7.80815	12.9048	4.98168
48.5	47.6283	8.94081	10.6153	6.32255	56.1114	7.32242	12.7763	5.83022
49	47.905	9.61177	10.6868	6.22237	55.8208	7.36123	11.1541	5.41671
49.5	47.1542	8.83869	10.5511	5.73494	56.3136	7.51798	11.8987	5.65226
50	47.3975	8.85175	10.6684	6.43883	56.4569	8.86794	14.3516	9.70496
50.5	47.4083	9.14719	10.9579	5.5782	56.22	7.69289	10.4594	4.17157
51	48.1142	9.14268	10.8558	6.40225	56.9575	7.29366	13.1568	6.68852
51.5	48.5908	9.16205	10.5968	6.27571	56.1186	8.17015	12.4133	5.29591
52	48.325	9.80142	10.8984	6.46623	55.5595	8.88854	11.1207	4.7127
52.5	48.3133	9.8619	10.9453	6.31896	57.4963	8.2201	11.6066	3.92716
53	48.4758	9.11091	10.7721	6.1276	57.6349	8.77168	11.4697	4.16343
53.5	48.2258	10.0627	10.8832	6.32381	57.4129	8.36798	14.0132	7.22475
54	48.7217	10.078	10.9479	5.94761	58.4568	7.80867	11.1867	4.5723
54.5	47.9775	10.2936	11.1721	6.3845	57.8331	7.94349	10.3948	3.72063
55	49.065	9.51218	11.109	7.04169	57.7398	8.78787	11.862	5.00523
55.5	49.14	9.28588	11.2821	6.62555	57.2986	8.21814	13.4247	7.79932
56	49.2725	10.034	11.2989	5.97647	58.1788	8.55561	13.5832	5.62829
56.5	48.9858	9.96504	11.5479	6.25589	59.0216	7.66863	13.4194	6.28845
57	49.1567	10.6556	11.5047	6.50164	59.0855	9.02164	13.0638	8.11052
57.5	50.5492	10.0356	11.3295	6.69771	58.9546	7.9347	13.2596	8.7032
58	49.525	10.5093	11.4058	6.88027	58.3956	7.85312	13.4402	7.23747
58.5	50.0425	10.6551	11.3968	6.51002	59.4436	9.26298	13.4138	7.33177
59	49.8267	10.8759	11.5389	5.99433	59.2905	8.49483	10.0814	6.21353
59.5	49.7425	11.895	11.3426	6.3799	59.4033	8.0569	14.2227	6.22422
60	49.7067	10.6873	11.821	6.38675	59.6778	8.65493	14.7234	8.96255

## Sheet: Ext Data Fig 6c
FRAP of TF-cholesterol lipids in DO- or PO- lipid mixtures
Time (s)	DO-lipids, control (% of recovery)	DO-lipids, control (SD)	DO-lipids,l + Pil1 (% of recovery)	DO-lipids,l + Pil1 (SD)	PO-lipids, control (% of recovery)	PO-lipids, control (SD)	PO-lipids, +Pil1 (% of recovery)	PO-lipids, +Pil1 (SD)
-2.5	101.731	2.91009	102.298	6.80487	99.6658	5.37406	100.743	5.23336
-2	100.229	3.69133	100.296	10.0841	98.9292	4.21638	100.68	6.38168
-1.5	100.487	3.37636	100.702	5.79243	100.618	3.25038	98.7323	4.46582
-1	100.209	2.45031	101.134	8.74899	100.486	3.08223	100.306	2.86046
-0.5	100	0	100	0	100	0	100	0
0	0	0	0	0	0	0	0	0
0.5	4.75056	3.08916	2.11374	1.35048	6.43833	3.84334	1.70231	1.50105
1	8.48803	5.11608	3.83686	2.31207	11.17	5.2306	3.53538	2.83845
1.5	11.5809	6.77112	5.46616	2.66893	15.6033	6.04086	4.25231	2.57512
2	14.2779	8.08181	6.79119	3.20734	18.6517	6.94564	5.01538	3.96124
2.5	16.4092	8.78575	8.19975	3.19394	21.7308	7.7969	6.24846	4.41911
3	19.4416	9.70291	9.6384	3.90389	24.6333	8.69413	6.85692	4.91955
3.5	21.446	10.6861	10.4058	3.79011	27.7708	9.25014	7.78923	5.65849
4	23.3587	11.6367	11.8865	4.14727	30.445	9.97226	8.78769	5.4574
4.5	25.1098	12.138	12.3597	4.39105	31.5725	9.57539	9.42846	5.91095
5	26.5214	12.5945	13.6789	4.347	34.0025	10.2454	10.0238	6.4295
5.5	28.252	13.0707	14.0029	4.64007	35.1892	10.471	10.8831	6.61604
6	30.0559	13.8943	15.0923	4.608	37.2375	11.2302	12.1138	6.8381
6.5	30.9613	13.8906	15.8907	5.34031	38.7733	10.9773	12.19	7.35194
7	32.1496	14.3372	16.4258	5.0098	40.5967	11.529	13.11	7.40195
7.5	33.5428	14.5438	16.9578	5.01472	40.815	11.5111	13.0115	7.41249
8	34.6476	14.8667	18.1587	5.19276	42.5675	12.4335	13.4408	7.92732
8.5	35.6872	14.5907	18.285	5.2529	43.3392	11.7979	13.8531	8.19347
9	36.8657	14.6409	18.7001	5.10959	44.2167	11.6533	14.4615	7.96569
9.5	37.7358	14.2396	19.447	5.27195	46.3442	13.3583	15.2115	7.37345
10	39.1258	15.3167	20.0617	5.28476	47.9567	14.6702	15.1123	8.08152
10.5	39.2223	15.3041	20.8499	5.39728	48.5617	13.5397	16.0623	8.12
11	40.9216	15.7272	20.847	5.80367	49.5725	14.9356	16.6723	8.05287
11.5	41.5596	15.5096	21.7362	5.52013	50.83	13.7741	16.6231	7.80873
12	42.5032	15.9257	22.4551	5.42121	50.9458	15.6864	17.9215	8.94313
12.5	43.0212	15.8901	22.6773	5.70056	52.2592	15.4605	17.0792	8.34392
13	44.1447	15.9102	23.2535	6.17517	51.8342	16.3785	18.0839	9.30215
13.5	45.1725	15.6172	23.3361	6.45104	54.495	17.3804	18.5523	8.70644
14	45.5768	15.8634	23.699	6.02124	54.7867	17.349	18.6285	8.91187
14.5	46.0356	15.9446	23.4319	6.02979	54.6442	16.1516	19.0354	9.1029
15	46.3277	16.0229	23.976	6.29234	55.8617	15.9755	19.8239	9.88894
15.5	46.9384	15.8956	24.6295	6.30612	55.9408	16.7777	20.1562	9.06262
16	48.1805	15.6777	25.294	6.4109	56.0733	17.2452	20.5469	9.62423
16.5	47.9964	15.6486	25.3787	6.49863	56.9183	16.2179	20.8185	9.28569
17	49.0072	15.8953	26.202	6.41924	58.0017	17.975	20.1485	8.75231
17.5	49.422	15.8909	26.6554	6.7845	59.2717	17.7006	20.7054	9.31234
18	50.3093	16.0608	26.8969	6.13717	57.38	16.9878	21.68	9.27972
18.5	50.0284	16.4011	26.5667	6.78183	57.9708	17.0962	21.7523	9.11892
19	50.5568	16.2175	27.2429	6.80487	59.2175	17.5526	21.9592	9.90659
19.5	51.7008	16.3393	27.7842	6.78966	58.6517	18.7244	22.3577	9.28949
20	52.1465	16.7496	28.2086	7.15345	59.6842	17.8373	23.3346	9.57528
20.5	52.8188	17.2058	28.0514	6.89652	61.205	17.2192	23.3654	9.155
21	53.7488	17.1706	28.4225	6.65462	61.0108	18.069	22.9623	9.87536
21.5	53.5771	16.6356	29.0317	6.87247	62.7417	18.3933	22.1739	10.5351
22	53.9261	17.2948	28.8051	7.00166	61.7142	18.5306	22.7577	10.1314
22.5	54.8119	16.5848	30.2793	6.82567	61.89	18.647	21.9385	10.4826
23	54.7856	16.6017	29.5654	7.05657	61.9167	19.3984	24.7985	10.8852
23.5	55.4729	16.4868	29.8765	7.30353	62.6067	18.4514	24.3785	10.1967
24	56.1797	16.7122	30.6044	7.48726	63.2525	19.0325	25.6585	10.7238
24.5	56.2969	16.4113	30.7904	7.32298	64.4883	18.8018	23.9969	10.4087
25	57.1211	16.5902	30.4766	7.42945	65.0942	18.93	25.9031	10.8353
25.5	56.7612	16.6157	31.2892	7.50178	64.9008	19.3281	24.8162	10.841
26	57.3392	16.8659	30.5795	7.63943	64.4892	18.0827	25.0769	9.79374
26.5	57.9156	15.722	31.4637	7.94015	66.2567	19.2691	26.3138	11.3635
27	58.3631	16.1349	31.2635	7.94761	65.9442	18.1489	25.7238	9.90864
27.5	59.0835	16.0086	31.668	7.57917	65.9217	18.6575	26.1115	9.69916
28	58.9635	15.098	31.7951	7.67267	66.835	18.9863	26.1508	11.9124
28.5	59.0951	15.9935	32.3594	8.62627	65.5858	18.1581	26.46	12.2688
29	59.5487	15.8514	33.3582	8.92107	66.3833	18.1428	26.8254	11.0406
29.5	59.7838	16.2656	33.7369	8.81454	67.7483	20.3509	27.4477	11.762
30	60.081	16.0196	32.7147	8.4335	65.9525	17.7509	27.5662	11.913
30.5	59.9417	15.6883	33.043	8.16872	66.4008	18.4906	28.0739	10.8999
31	61.4067	15.9658	32.8639	8.59146	67.4192	20.6735	28.0354	11.4996
31.5	62.9999	16.0767	33.2026	8.3685	70.1208	18.8631	28.2692	10.9426
32	62.4399	15.6619	33.1821	8.36892	67.7242	19.736	28.4292	10.5996
32.5	63.6399	16.5584	33.349	8.51239	69.86	19.3671	28.5169	10.6326
33	62.9832	15.5419	34.1494	8.77398	69.8633	20.0165	28.6354	11.4692
33.5	63.2322	15.4548	34.0181	8.29881	71.1842	18.5055	27.9685	10.2612
34	63.5939	15.2369	33.8787	9.01393	69.1183	17.3262	28.1162	10.7253
34.5	64.3654	15.7894	34.2611	8.6191	69.0375	17.8677	29.2969	11.65
35	64.4693	15.2977	33.4431	8.18724	70.3625	18.457	29.7815	10.6536
35.5	64.7473	16.189	34.2142	9.06352	69.835	18.4149	29.6362	10.2948
36	64.6107	15.502	35.0697	9.20173	70.7467	18.9698	29.2708	11.8205
36.5	64.1641	14.9336	35.3612	9.06293	70.7383	18.8923	29.1961	11.5155
37	64.7813	13.8464	33.83	8.47879	70.445	17.8216	30.2485	11.5058
37.5	66.3482	15.1513	34.6399	8.64522	71.6392	19.0161	29.4415	11.9657
38	65.5238	15.0598	35.1316	9.28564	71.4192	19.2435	29.8208	11.8709
38.5	65.1332	14.2176	35.8959	9.40866	71.6408	18.2607	30.97	12.3785
39	65.9326	14.6971	35.8645	10.0788	71.0183	18.1269	30.9869	11.0094
39.5	66.6136	14.6203	35.0115	9.35032	70.1725	19.0058	30.5139	12.0197
40	66.3766	13.9758	35.0702	9.60578	70.3108	19.0266	31.1075	12.1183
40.5	67.2789	13.699	35.1123	9.16007	71.3408	20.047	32.86	12.7821
41	67.346	14.3654	36.3751	9.77919	73.0583	20.4831	31.4517	11.0144
41.5	67.3078	14.5771	35.586	9.81594	72.4567	20.4657	31.6192	11.9738
42	66.9884	14.2559	36.7176	10.1128	72.5533	21.0942	32.5275	12.339
42.5	66.7279	13.9871	36.8892	9.75284	73.0525	20.9622	31.1558	12.1028
43	67.4985	13.3106	36.968	9.60856	73.1817	20.5529	32.0283	12.6162
43.5	68.8179	14.222	37.237	9.59709	72.7775	20.9694	31.74	12.3337
44	68.1702	13.8352	37.3825	9.54351	73.4733	20.834	31.3767	11.7327
44.5	68.7972	13.5119	38.048	9.12722	73.3925	20.3918	33.21	11.8918
45	68.5115	13.671	36.8851	8.95156	73.045	20.5339	32.3592	13.0134
45.5	69.2583	13.5756	37.1097	9.20395	73.895	20.0432	32.0583	11.6296
46	70.4125	13.2213	37.2104	8.84834	73.365	20.2547	33.1017	13.4136
46.5	69.3183	12.9674	37.4816	9.22601	73.9733	20.3365	34.4583	14.2574
47	69.0046	12.5366	38.619	9.99385	74.5225	19.7415	34.1325	12.1019
47.5	69.9937	13.4845	37.9031	9.747	70.9727	20.2873	33.94	11.7185
48	70.7963	13.1983	37.6118	9.1122	72.4027	19.4609	32.9667	14.0453
48.5	70.5173	13.2766	37.5813	8.81879	71.7736	20.1735	34.9633	14.1326
49	71.0433	12.43	38.5849	10.3026	71.7936	19.2745	33.9492	12.3406
49.5	72.0994	13.1899	38.1585	9.91512	70.7764	19.2849	33.7908	12.3222
50	71.4341	12.8487	37.9439	10.1262	70.452	19.0986	34.9275	14.6391
50.5	71.4077	12.8461	38.1855	9.69703	70.7936	19.1176	34.4858	14.0443
51	71.6147	12.5345	38.8282	10.3665	70.6391	18.745	33.8008	12.6628
51.5	72.6483	13.1326	38.3154	10.081	71.2946	18.3213	33.4025	12.8181
52	72.4558	12.1689	39.0155	10.4485	72.0036	18.5204	34.4583	12.2633
52.5	71.7372	12.7312	39.1032	10.4171	70.0473	17.8223	33.3383	13.3378
53	73.6443	13.0174	38.8292	10.4096	72.346	19.7812	33.9592	12.3593
53.5	72.5758	12.7118	39.2426	9.98425	72.223	19.5044	34.5858	13.0317
54	72.5708	12.6574	38.2034	9.34696	71.87	19.0001	33.5692	12.7962
54.5	73.3518	13.7868	38.6907	9.73968	71.731	19.8049	33.87	12.9296
55	72.3325	13.3232	39.1023	10.6141	72.447	20.8159	34.4908	12.8131
55.5	72.6678	14.2854	39.9757	10.8958	69.58	21.7182	34.4292	13.703
56	73.757	13.1389	40.314	10.8425	72.332	20.5172	36.1	13.337
56.5	72.9737	12.9969	39.4991	10.118	72.322	20.4861	35.6675	12.7135
57	72.992	13.6485	39.9057	10.0433	76.3556	20.1082	34.4592	13.2084
57.5	71.9675	12.621	39.6256	10.7022	76.3467	21.1199	34.6817	13.4996
58	72.9598	13.3871	39.0242	10.844	74.6978	19.5383	34.1083	13.151
58.5	72.2408	12.8569	38.2958	10.1147	74.4622	19.0522	34.8958	13.1969
59	73.0499	13.308	39.3822	11.2685	78.1825	18.5192	34.8283	13.6979
59.5	73.5444	13.8146	39.3088	10.8259	79.1375	17.2941	34.5458	13.5113
60	73.1474	13.4253	38.7994	10.9482	77.0225	16.5195	34.77	13.6897
