# Supplementary material for: Cryo-EM architecture of a near-native stretch-sensitive membrane microdomain
Source: Nature. 2024 Jul 24;632(8025):664–71. doi: 10.1038/s41586-024-07720-6 (PMC11324527; doi:10.1038/s41586-024-07720-6)
Supplement: Supplementary file 15 — Source Data Extended Data Fig. 7 [file 41586_2024_7720_MOESM15_ESM.xlsx]

## Sheet: Ext Data Fig 7a
Total occupancy - all lipid types
	-PIP2/+sterol							+PIP2/-sterol							+PIP2/+sterol
Lipid type	Replica 1	Replica 2	Replica 3	Average	s.e.m.		Lipid type	Replica 1	Replica 2	Replica 3	Average	s.e.m.		Lipid type	Replica 1	Replica 2	Replica 3	Average	s.e.m.
DOPC	39.191	51.01	56.09	48.7637	5.00595		DOPC	30.101	35.44	41.2	35.5803	3.20477		DOPC	40.2	30.4	27.99	32.8633	3.73372
DOPE	30.001	32.22	29.11	30.4437	0.92466		DOPE	20.5	9.001	17.999	15.8333	3.49162		DOPE	17.5	15.7	19.05	17.4167	0.967959
DOPS	80.5	67.5	77.998	75.3327	3.98238		DOPS	60.001	56.59	52.901	56.4973	2.05012		DOPS	69.2	66.5	61.98	65.8933	2.10619
PI(4,5)P2	n	n	n	n	n		PI(4,5)P2	60.5	42.9	46.9	50.1	5.32666		PI(4,5)P2	25.5	19.5	17.9	20.9667	2.31325
CHOL	25.989	25.99	44.5	32.1597	6.17017		CHOL	n	n	n	n	n		CHOL	10.3	11.9	14	12.0667	1.07134

## Sheet: Ext Data Fig 7b
DOPC vs cholesterol occupancy - +PI(4,5)P2/+sterol
	DOPC % occupancy							CHOL % occupancy
Residue #	Replica1	Replica2	Replica3	Average	s.e.m.		Residue #	Replica1	Replica2	Replica3	Average	s.e.m.
28T	0.33	0.321	0.301	0.317333	0.00856997		28T	n	n	n	n	n
29K	4.999	4.15	4.18	4.443	0.278135		29K	n	n	n	n	n
30G	1.812	1.802	2.1	1.90467	0.0977093		30G	1.19	1.22	1.4	1.27	0.0655744
31R	2.911	2.881	2.699	2.83033	0.0662353		31R	13.832	12.569	9.679	12.0267	1.22915
32F	6.931	4.95	6.931	6.27067	0.660333		32F	13.871	16.379	18.379	16.2097	1.3041
*33F	6.931	12.871	9.831	9.87767	1.71489		*33F	9.901	9.821	11.721	10.481	0.62043
34G	2.6	2.6	2.5	2.56667	0.0333333		34G	0.69	0.562	0.662	0.638	0.0388501
35K	18.812	18.922	23.812	20.5153	1.64864		35K	1.49	2.586	2.586	2.22067	0.365333
36G	2.23	2	2.4	2.21	0.115902		36G	2.6	1.724	1.324	1.88267	0.376796
37G	7.96	5.941	9.86	7.92033	1.13149		37G	6.401	5.172	3.672	5.08167	0.789088
38L	0.62	0.62	0.65	0.63	0.01		38L	12.871	6.897	6.001	8.58967	2.15624
39A	0.99	1.57	1.25	1.27	0.16773		39A	3.99	4.31	5.001	4.43367	0.298329
*40Y	4.95	13.861	13.45	10.7537	2.90426		*40Y	6.931	3.448	5.648	5.34233	1.017
41S	8.321	12.871	15.921	12.371	2.20813		41S	0.31	0.3	0.32	0.31	0.0057735
*42F	5.25	9.901	10.55	8.567	1.66905		*42F	14.851	14.379	12.379	13.8697	0.757685
# 43R	7.921	19.802	16.921	14.8813	3.57816		# 43R	6.931	16.379	17.579	13.6297	3.3672
44R	0.3	0.329	0.32	0.316333	0.00856997		44R	n	n	n	n	n
45S	24.772	25.743	36.799	29.1047	3.85736		45S	3.931	3.24	3.34	3.50367	0.215608
46A	2.57	3.76	3.19	3.17333	0.343624		46A	4.2	8.421	7.301	6.64067	1.26244
47A	2.97	2.95	1.65	2.52333	0.436705		47A	0.29	0.342	0.322	0.318	0.0151438
48G	4.99	9.811	8.95	7.917	1.48446		48G	n	n	n	n	n
49A	16.832	25.743	25.743	22.7727	2.97033		49A	3.46	3.224	3.724	3.46933	0.144413
*50F	15.842	22.762	17.402	18.6687	2.09563		*50F	8.911	9.483	9.183	9.19233	0.165188
51G	11.881	16.832	18.832	15.8483	2.06598		51G	0.64	0.67	0.6	0.636667	0.0202759
52P	2.98	7.321	3.001	4.434	1.44351		52P	n	n	n	n	n
* sterol-binding residue
# charged predicted lipid binding pocket residues

## Sheet: Ext Data Fig 7c
PI(4,5)P2 occupancy - all residues within 5Å of PI(4,5)P2 headgroup
	+PI(4,5)P2/-sterol							+PI(4,5)P2/+sterol
Residue #	Replica1	Replica2	ReplIca3	Average	s.e.m.		Residue #	Replica1	Replica2	Replica3	Average	s.e.m.
27T	0.3	0.28	0.28	0.28	0.00666667		27T	1.35	0.95	0.55	0.95	0.23094
28T	2.527	2.514	2.667	2.56	0.0489773		28T	3.3	3.55	3.6	3.48333	0.0927961
29K	3.017	1.101	3.01	2.376	0.637503		29K	2.3	2	3.431	2.577	0.435694
30G	12.977	33.333	28.571	24.96	6.14734		30G	9.154	11.003	12.06	10.739	0.849212
31R	26.588	17.117	30.333	24.67	3.93268		31R	8.32	12.001	6.4	7.6	1.64329
32F	3.053	2	2.857	2.63	0.323323		32F	0.3222	0.299	0.311	0.310733	0.00669859
*33F	14.504	15.315	17.143	15.654	0.780442		*33F	20.089	12.163	8.807	13.6863	3.34471
34G	0.9	0.802	0.905	0.869	0.0335311		34G	2.95	3.8001	4.62	3.79003	0.482114
35K	20.74	22.55	28.095	23.795	2.21258		35K	37.11	23.2378	29.87	30.0726	4.00584
36G	2.107	2.306	3.952	2.78	0.584662		36G	1.4	1.388	1.02	1.26933	0.124715
37G	2.29	2.721	2.81	2.607	0.160569		37G	0.6	0.692	0.599	0.630333	0.0308347
38L	1	0.901	0.952	0.951	0.0285832		38L	4.598	3.87	6.778	5.082	0.873653
39A	0.29	0.291	0.289	0.29	0.00057735		39A	0.311	0.3296	0.3091	0.316567	0.00653971
*40Y	4.8	6.613	5.952	5.78	0.529727		*40Y	5.78	3.89	3.639	4.43633	0.675729
41S	4.527	4.802	3.9	4.4	0.266912		41S	6.889	6.311	3.778	5.65933	0.95535
*42F	0.29	0.3	0.29	0.29	0.00333333		*42F	0.8999	1.051	0.9	0.9503	0.05035
# 43R	42.748	63.063	61.905	55.9	6.58715		# 43R	40.22	37.367	31.6	36.3957	2.53533
44R	3.527	4.613	4.952	4.364	0.429789		44R	0.3112	0.32	0.32	0.317067	0.00293333
45S	5	4.9	4.905	4.935	0.032532		45S	10.202	5.489	5.201	6.964	1.62113
46A	2.6	2.605	2.6	2.601	0.00166667		46A	3.0001	2.9	3.6	3.1667	0.218569
47A	3.763	3.91	3.65	3.77	0.0752691		47A	4.51	2.9977	2.991	3.49957	0.50522
48G	0.863	0.901	0.86	0.874	0.0131951		48G	0.3221	0.2999	0.328	0.316667	0.0085546
49A	4.014	4.91	3.286	4.07	0.469644		49A	2.2	1.6	1.89	1.89667	0.173237
*50F	1.1	1.2	1.1	1.13	0.0333333		*50F	2.015	3.3991	2.2111	2.54173	0.432405
51G	0.3	0.282	0.28	0.289	0.00635959		51G	1.239	0.909	0.699	0.949	0.157162
52P	1.2	1.503	1.505	1.4	0.101335		52P	n	n	n	n	n
53E	0.29	0.289	0.29	0.289	0.000333333		53E	n	n	n	n	n
55S	7.8	8	9	8.26	0.371184		55S	0.299	0.299	0.35	0.316	0.017
56R	1.527	1.402	1.4	1.44	0.042004		56R	1.398	1.533	0.867	1.266	0.203271
59S	0.28	0.2802	0.29	0.2834	0.00330051		59S	2.86	2.4	3.287	2.849	0.256114
60Q	70.229	73.874	69.524	71.209	1.34795		60Q	n	n	n	n	n
# 63K	26.718	45.045	55.138	42.3	8.31813		# 63K	27.07	23.3999	23.6	24.69	1.19142
64I	0.289	0.3	0.29	0.293	0.00351188		64I	n	n	n	n	n
# 66K	18.641	25.477	19.429	21.18	2.15935		# 66K	19.011	12.801	17.539	16.4503	1.87349
67N	4.58	15.832	15.238	11.88	3.65569		67N	0.309	0.2999	0.34	0.3163	0.0121377
70R	5.524	5.405	4.97	5.29	0.168375		70R	n	n	n	n	n
77N	1.4	1.5	1.7	1.53	0.0881917		77N	n	n	n	n	n
81D	0.863	0.85	0.9	0.871	0.0149778		81D	0.299	0.3	0.349	0.316	0.0165025
84K	n	n	n	n	n		84K	0.34	0.299	0.31	0.316333	0.012252
# 126R	24.034	25.99	25	25.008	0.564663		# 126R	3.4	2.986	1.499	2.62833	0.577175
# 130K	18.59	20.765	19.99	19.78	0.636451		# 130K	4.17	2.411	3.209	3.26333	0.508506
# 133R	31.505	29.991	29.5	30.332	0.603384		# 133R	7.5123	4.102	4.999	5.53777	1.02066
134D	n	n	n	n	n		134D	0.3167	0.277	0.355	0.316233	0.0225179
155Y	n	n	n	n	n		155Y	1.11	0.988	0.749	0.949	0.10602
158Y	n	n	n	n	n		158Y	0.786	0.594	0.521	0.633667	0.0790281
163S	n	n	n	n	n		163S	0.337	0.315	0.299	0.317	0.0110151
164P	n	n	n	n	n		164P	1.131	0.7199	0.999	0.949967	0.12118
165K	n	n	n	n	n		165K	0.56	0.7401	0.599	0.633033	0.0547044
* sterol-binding residue
# charged predicted lipid binding pocket residues

## Sheet: Ext Data Fig 7d
DOPS occupancy - all residues within 5Å of DOPS headgoup (5% cutoff)
	+PI(4,5)P2/-sterol							+PI(4,5)P2/+sterol
Residue #	Replica1	Replica2	Replica3	Average	s.e.m.		Residue #	Replica1	Replica2	Replica3	Average	s.e.m.
8R	n	n	n	n	n		8R	16.832	8.56	19.22	14.8707	3.22976
27T	0.88	0.83	0.9	0.87	0.0208167		27T	6.96	10.061	6.834	7.95167	1.05529
28T	7.32	7.402	6.982	7.23	0.128532		28T	11.881	27.723	7.759	15.7877	6.08514
29K	5.107	6.68	5.052	5.613	0.533736		29K	3.27	5.941	5.172	4.79433	0.793838
30G	14.94	20.306	23.038	19.428	2.37855		30G	10.991	15.842	13.793	13.542	1.40598
31R	44.975	20.721	35.152	33.616	7.04352		31R	40.545	25.802	27.448	31.265	4.66427
*32F	28.244	4.5	11.452	14.732	7.04777		*32F	8.061	5.861	3.172	5.698	1.41368
*33F	13.74	9.009	5.714	9.48	2.32924		*33F	8.891	5.96	6.897	7.24933	0.864252
34G	3.817	10.811	0.952	5.19	2.92806		34G	2.97	3.95	3.448	3.456	0.28293
35K	16.031	31.532	4.76	17.441	7.7605		35K	24.99	26.033	21.003	24.0087	1.5327
36G	9.924	12.613	2.8569	8.464	2.90933		36G	8.15	5.99	4.862	6.334	0.964622
37G	10.687	13.514	1.292	8.49	3.6941		37G	9.051	6.1	6.724	7.29167	0.897921
39A	3.59	4.802	7.202	5.198	1.06133		39A	7.901	2.98	5.294	5.39167	1.42141
*40Y	33.954	38.739	80.952	51.215	14.9325		*40Y	64.337	56.436	52.952	57.9083	3.36801
41S	9.817	8.02	11.667	9.83	1.05284		41S	14.851	11.887	10.345	12.361	1.32218
*42F	3.053	6.306	0.955	3.438	1.55665		*42F	8.911	3.19	6.034	6.045	1.65152
# 43R	57.252	47.613	64.881	56.582	4.99609		# 43R	59.465	51.204	43.207	51.292	4.69349
45S	9.07	16.4	16.19	13.88	2.4091		45S	23.762	24.7519	21.552	23.3553	0.945849
46A	4.58	5.405	9.524	6.503	1.52916		46A	1.8	1.98	1.034	1.60467	0.290026
47A	11.87	15.315	18.095	15.09	1.80042		47A	2.97	10.891	7	6.95367	2.28671
48G	3.817	2.703	4.76	3.76	0.594488		48G	7.921	7.92	4.31	6.717	1.2035
49A	11.56	11.207	18.667	13.81	2.42997		49A	19.802	22.772	13.7933	18.7891	2.64094
*50F	16.031	14.4139	18.095	16.17	1.06525		*50F	6.701	7.021	4.783	6.16833	0.698799
51G	11.45	5.5	10.476	9.142	1.84258		51G	9.901	11.881	11.2075	10.9965	0.581232
56R	10.924	11.08	17.857	13.287	2.28544		56R	12.871	13.861	9.383	12.0383	1.35808
59S	4.817	3.802	6.762	5.127	0.868423		59S	6.4	13.861	28.138	16.133	6.37722
# 63K	24.878	11.712	14.286	16.95	4.02878		# 63K	30.921	28.992	53.931	37.948	8.01088
# 66K	59.542	67.207	52.81	59.853	4.15896		# 66K	56.436	46.194	81.552	61.394	10.5037
67N	37.911	11.905	40.81	30.1	9.19002		67N	34.752	21.311	37.004	31.0223	4.89899
70R	39.374	26.631	61.619	42.54	10.2236		70R	61.475	31.683	29.483	40.8803	10.3169
# 126R	19.847	15.015	32.081	22.31	5.07864		# 126R	n	n	n	n	n
# 130K	1.127	1.098	1.19	1.13	0.0271559		# 130K	6.001	17.822	12.724	12.1823	3.42316
# 133R	3.653	2.908	1.905	2.822	0.506433		# 133R	12.97	16.832	26.069	18.6237	3.88602
148K	2.3	2.3	2.381	2.327	0.027		148K	13.142	10.281	3.941	9.12133	2.71865
152K	1.753	1.8	1.762	1.77	0.0144029		152K	8.7	9.06	8.838	8.866	0.104862
155Y	6.634	3.901	3.81	4.78	0.926539		155Y	6.931	12.881	3.924	7.912	2.63178
165K	8.953	11	13.038	10.997	1.17924		165K	10.99	7.95	7.472	8.804	1.10168
175R	n	n	n	n	n		175R	9	9	9.3	9.1	0.1
* sterol-binding residue
# charged predicted lipid binding pocket residues

## Sheet: Ext Data Fig 7e
PI(4,5)P2 vs DOPS occupancy - +PI(4,5)P2/+sterol
	PI(4,5)P2 % occupancy							DOPS % occupancy
Residue #	Replica1	Replica2	Replica3	Average	s.e.m.		Residue #	Replica1	Replica2	Replica3	Average	s.e.m.
5Y	n	n	n	n	n		5Y	2	1.7	2.006	1.902	0.101015
6S	n	n	n	n	n		6S	1.5	1.6	1.65	1.58333	0.0440959
7L	n	n	n	n	n		7L	0.6	0.6	0.724	0.641333	0.0413333
8R	n	n	n	n	n		8R	16.832	8.56	19.22	14.8707	3.22976
9N	n	n	n	n	n		9N	2	2.1	2.5	2.2	0.152753
25P	n	n	n	n	n		25P	2.3	2.7	2.586	2.52867	0.118975
26R	n	n	n	n	n		26R	2.2	2.3	2.2	2.23333	0.0333333
27T	1.35	0.95	0.55	0.95	0.23094		27T	6.96	10.061	6.834	7.95167	1.05529
28T	3.3	3.55	3.6	3.48333	0.0927961		28T	11.881	27.723	7.759	15.7877	6.08514
29K	2.3	2	3.431	2.577	0.435694		29K	3.27	5.941	5.172	4.79433	0.793838
30G	9.154	11.003	12.06	10.739	0.849212		30G	10.991	15.842	13.793	13.542	1.40598
31R	8.32	12.001	6.4	7.6	1.64329		31R	40.545	25.802	27.448	31.265	4.66427
32F	0.3222	0.299	0.311	0.310733	0.00669859		32F	8.061	5.861	3.172	5.698	1.41368
*33F	20.089	12.163	8.807	13.6863	3.34471		*33F	8.891	5.96	6.897	7.24933	0.864252
34G	2.95	3.8001	4.62	3.79003	0.482114		34G	2.97	3.95	3.448	3.456	0.28293
35K	37.11	23.2378	29.87	30.0726	4.00584		35K	24.99	26.033	21.003	24.0087	1.5327
36G	1.4	1.388	1.02	1.26933	0.124715		36G	8.15	5.99	4.862	6.334	0.964622
37G	0.6	0.692	0.599	0.630333	0.0308347		37G	9.051	6.1	6.724	7.29167	0.897921
38L	4.598	3.87	6.778	5.082	0.873653		38L	0.31	0.32	0.33	0.32	0.0057735
39A	0.311	0.3296	0.3091	0.316567	0.00653971		39A	7.901	2.98	5.294	5.39167	1.42141
*40Y	5.78	3.89	3.639	4.43633	0.675729		*40Y	64.337	56.436	52.952	57.9083	3.36801
41S	6.889	6.311	3.778	5.65933	0.95535		41S	14.851	11.887	10.345	12.361	1.32218
*42F	0.8999	1.051	0.9	0.9503	0.05035		*42F	8.911	3.19	6.034	6.045	1.65152
# 43R	40.22	37.367	31.6	36.3957	2.53533		# 43R	59.465	51.204	43.207	51.292	4.69349
44R	0.3112	0.32	0.32	0.317067	0.00293333		44R	3.99	2.98	3.724	3.56467	0.30225
45S	10.202	5.489	5.201	6.964	1.62113		45S	23.762	24.7519	21.552	23.3553	0.945849
46A	3.0001	2.9	3.6	3.1667	0.218569		46A	1.8	1.98	1.034	1.60467	0.290026
47A	4.51	2.9977	2.991	3.49957	0.50522		47A	2.97	10.891	7	6.95367	2.28671
48G	0.3221	0.2999	0.328	0.316667	0.0085546		48G	7.921	7.92	4.31	6.717	1.2035
49A	2.2	1.6	1.89	1.89667	0.173237		49A	19.802	22.772	13.7933	18.7891	2.64094
*50F	2.015	3.3991	2.2111	2.54173	0.432405		*50F	6.701	7.021	4.783	6.16833	0.698799
51G	1.239	0.909	0.699	0.949	0.157162		51G	9.901	11.881	11.2075	10.9965	0.581232
52P	n	n	n	n	n		52P	2.98	4.05	3.448	3.49267	0.309689
55S	0.299	0.299	0.35	0.316	0.017		55S	1.731	1.17	0.899	1.26667	0.244993
56R	1.398	1.533	0.867	1.266	0.203271		56R	12.871	13.861	9.383	12.0383	1.35808
59S	2.86	2.4	3.287	2.849	0.256114		59S	6.4	13.861	28.138	16.133	6.37722
60Q							60Q	0.31	0.3	0.362	0.324	0.019218
# 63K	27.07	23.3999	23.6	24.69	1.19142		# 63K	30.921	28.992	53.931	37.948	8.01088
# 66K	19.011	12.801	17.539	16.4503	1.87349		# 66K	56.436	46.194	81.552	61.394	10.5037
67N	0.309	0.2999	0.34	0.3163	0.0121377		67N	34.752	21.311	37.004	31.0223	4.89899
70R	n	n	n	n	n		70R	61.475	31.683	29.483	40.8803	10.3169
81D	0.299	0.3	0.349	0.316	0.0165025		81D	0.99	2.97	3.448	2.46933	0.752427
84K	0.34	0.299	0.31	0.316333	0.012252		84K	0.31	0.35	0.29	0.316667	0.0176383
# 126R	3.4	2.986	1.499	2.62833	0.577175		# 126R	n	n	n	n	n
# 130K	4.17	2.411	3.209	3.26333	0.508506		# 130K	6.001	17.822	12.724	12.1823	3.42316
# 133R	7.5123	4.102	4.999	5.53777	1.02066		# 133R	12.97	16.832	26.069	18.6237	3.88602
134E	0.3167	0.277	0.355	0.316233	0.0225179		134E	1.5	1.7	1.55	1.58333	0.0600925
148K	n	n	n	n	n		148K	13.142	10.281	3.941	9.12133	2.71865
152K	n	n	n	n	n		152K	8.7	9.06	8.838	8.866	0.104862
155Y	1.11	0.988	0.749	0.949	0.10602		155Y	6.931	12.881	3.924	7.912	2.63178
158Y	0.786	0.594	0.521	0.633667	0.0790281		158Y	0.98	0.93	0.862	0.924	0.0341955
159K	n	n	n	n	n		159K	3.99	5.931	4.192	4.70433	0.616099
163S	0.337	0.315	0.299	0.317	0.0110151		163S	0.32	0.3	0.342	0.320667	0.0121289
164P	1.131	0.7199	0.999	0.949967	0.12118		164P	0.32	0.32	0.312	0.317333	0.00266667
165K	0.56	0.7401	0.599	0.633033	0.0547044		165K	10.99	7.95	7.472	8.804	1.10168
175R	n	n	n	n	n		175R	9	9	9.3	9.1	0.1
* sterol-binding residue
# charged predicted lipid binding pocket residues

## Sheet: Ext Data Fig 7f 
System	Leaflet	Lipid	D_axial (cm/s)
Tube with PIL1	outer	CHOL	7.92e-07
			7.35e-07
			7.56e-07
			7.61e-07
			8.04e-07
		POPE	1.73e-07
			1.68e-07
			1.56e-07
			1.6e-07
			1.68e-07
		POPC	2.21e-07
			1.82e-07
			1.9e-07
			1.98e-07
			1.64e-07
		POPS	1.61e-07
			1.37e-07
			1.37e-07
			1.36e-07
			1.44e-07
		PIP2	3.92e-08
			4.18e-08
			3.79e-08
			2.58e-08
			4.2e-08
Tube without PIL1	outer	CHOL	1.19e-06
			9.53e-07
			1.04e-06
			9.86e-07
			1.11e-06
		POPE	5.82e-07
			5.55e-07
			7.13e-07
			5.5e-07
			6.44e-07
		POPC	5.83e-07
			5.58e-07
			6.31e-07
			5.37e-07
			6.17e-07
		POPS	5.83e-07
			6.23e-07
			6.7e-07
			5.64e-07
			6.56e-07
		PIP2	4.66e-07
			6.38e-07
			4.91e-07
			5.33e-07
			6.15e-07

## Sheet: Ext Data Fig 7g
Total occupancy - PO- lipid system
	-PIP2/+sterol							+PIP2/-sterol							+PIP2/+sterol
Lipid type	Replica 1	Replica 2	Replica 3	Average	s.e.m.		Lipid type	Replica 1	Replica 2	Replica 3	Average	s.e.m.		Lipid type	Replica 1	Replica 2	Replica 3	Average	s.e.m.
POPC	57.333	49.0928	45.99	50.8053	3.38454		POPC	55.8	40.99	41.11	45.9667	4.91679		POPC	40.06	29.09	32.99	34.0467	3.21054
POPE	57.99	50.99	43.99	50.99	4.04145		POPE	30.28	25.009	24.999	26.7627	1.75867		POPE	20.9	23	30	24.6333	2.75096
POPS	75.99	65.653	64.89	68.8443	3.57962		POPS	65	40.56	56.348	53.9693	7.15476		POPS	40	39.12	50.99	43.37	3.81846
PI(4,5)P2	n	n	n	n	n		PI(4,5)P2	42.9	37.99	37.01	39.3	1.8221		PI(4,5)P2	32.2	27.5	28.8	29.5	1.40119
CHOL	30.4555	25.001	26.9	27.4522	1.5986		CHOL	n	n	n	n	n		CHOL	8.5	9.8	13	10.4333	1.33708
