# Supplementary material for: Cryo-EM architecture of a near-native stretch-sensitive membrane microdomain
Source: Nature. 2024 Jul 24;632(8025):664–71. doi: 10.1038/s41586-024-07720-6 (PMC11324527; doi:10.1038/s41586-024-07720-6)
Supplement: Supplementary file 16 — Source Data Extended Data Fig. 9 [file 41586_2024_7720_MOESM16_ESM.xlsx]

## Sheet: Ext Data Fig 9a
TF-PI(4,5)P2			TF-PS
WT	K66A/R70A	K130A/R133A	WT	K66A/R70A	K130A/R133A
							Day1
1.02982	1.98835	0.87043	1.13312	0.50746	1.24458		Day2
1.72275	1.69598	0.88091	2.73346	1.81034	0.93076
2.2232	3.0282	1.26232	2.55947	1.43501	1.00948
2.65524	0.86562	1.5707	3.05109	1.3543	1.02864
2.16557	0.86728	0.94726	2.82398	0.97969	1.41972
2.22677	1.66729	1.19819	1.95722	1.02304	0.90409
1.0027	2.03131	1.15739	2.71928	0.5774	0.88222
2.03743	2.29131	1.70157	1.4097	1.49036	1.27184
1.79571	1.82404	0.98983	2.17287	1.83891	1.26665
1.92761	1.35516	1.09594	2.38465	1.04697	2.10307
1.39429	2.3867	1.21926	1.49741	0.38841	1.56883
2.30883	1.0036	1.01846	2.37324	1.01568	1.47915
1.26744	1.1189	1.04898	3.03698	1.54142	1.16517
2.22937	1.25473	2.25143	1.33158	0.70519	1.1904
0.92298	1.89187	2.08977	3.82813	1.92829	1.40794
2.3548	1.64502	2.26979	1.62527	0.74154	1.85985
1.51807	1.00818	1.04104	1.60018	0.96586	1.38376
1.60611		1.04861	2.80631	1.01364	1.14616
0.82809		1.91416	1.46072	0.49118	1.51178
1.06428		1.21117	2.1463	0.61312	1.19067
		0.83706		0.82266	1.16951
		1.72917		0.91505	1.81954
		1.06204		1.72122	1.23618
		0.65016			1.85715
		1.45855
		1.4503
		1.72921
		1.4213
		1.94394
		2.1215
		2.02524

## Sheet: Ext Data Fig 9b
Time (s)	Control (% of recovery)	Control (SD)	Pil1 wild type (% of recovery)	Pil1 wild type (SD)	Pil1 F33A, Y40A, F42A, F50A (% of recovery)	Pil1 F33A, Y40A, F42A, F50A (SD)
-2.5	101.731	2.91009	102.298	6.80487	99.6333	7.90335
-2	100.229	3.69133	100.296	10.0841	97.2317	11.0824
-1.5	100.487	3.37636	100.702	5.79243	99.1506	9.32924
-1	100.209	2.45031	101.134	8.74899	100.482	11.4689
-0.5	100	0	100	0	100	0
0	0	0	0	0	0	0
0.5	4.75056	3.08916	2.11374	1.35048	4.18056	3.07395
1	8.48803	5.11608	3.83686	2.31207	9.73722	5.07692
1.5	11.5809	6.77112	5.46616	2.66893	11.6011	5.8481
2	14.2779	8.08181	6.79119	3.20734	14.7333	8.34816
2.5	16.4092	8.78575	8.19975	3.19394	16.8661	9.01093
3	19.4416	9.70291	9.6384	3.90389	19.0456	9.29485
3.5	21.446	10.6861	10.4058	3.79011	20.2594	9.49783
4	23.3587	11.6367	11.8865	4.14727	21.8417	9.44969
4.5	25.1098	12.138	12.3597	4.39105	23.6083	10.9604
5	26.5214	12.5945	13.6789	4.347	24.8778	11.2594
5.5	28.252	13.0707	14.0029	4.64007	26.2772	11.3025
6	30.0559	13.8943	15.0923	4.608	27.0183	11.2795
6.5	30.9613	13.8906	15.8907	5.34031	27.415	11.4129
7	32.1496	14.3372	16.4258	5.0098	29.0678	11.7742
7.5	33.5428	14.5438	16.9578	5.01472	29.4867	11.8974
8	34.6476	14.8667	18.1587	5.19276	30.755	11.8242
8.5	35.6872	14.5907	18.285	5.2529	32.1711	13.271
9	36.8657	14.6409	18.7001	5.10959	32.7733	12.4712
9.5	37.7358	14.2396	19.447	5.27195	33.58	13.3934
10	39.1258	15.3167	20.0617	5.28476	34.5494	12.6461
10.5	39.2223	15.3041	20.8499	5.39728	34.3244	12.9754
11	40.9216	15.7272	20.847	5.80367	35.9011	12.7381
11.5	41.5596	15.5096	21.7362	5.52013	37.1683	13.6925
12	42.5032	15.9257	22.4551	5.42121	37.1444	13.9464
12.5	43.0212	15.8901	22.6773	5.70056	37.2267	13.2479
13	44.1447	15.9102	23.2535	6.17517	37.9189	13.0315
13.5	45.1725	15.6172	23.3361	6.45104	38.4411	13.8807
14	45.5768	15.8634	23.699	6.02124	39.2961	12.8557
14.5	46.0356	15.9446	23.4319	6.02979	40.3706	13.4439
15	46.3277	16.0229	23.976	6.29234	39.5983	13.4089
15.5	46.9384	15.8956	24.6295	6.30612	39.7417	13.7839
16	48.1805	15.6777	25.294	6.4109	40.7739	13.046
16.5	47.9964	15.6486	25.3787	6.49863	41.2394	12.748
17	49.0072	15.8953	26.202	6.41924	41.1922	12.8693
17.5	49.422	15.8909	26.6554	6.7845	41.2372	12.2836
18	50.3093	16.0608	26.8969	6.13717	42.7417	12.3551
18.5	50.0284	16.4011	26.5667	6.78183	42.83	13.7
19	50.5568	16.2175	27.2429	6.80487	42.9461	14.0456
19.5	51.7008	16.3393	27.7842	6.78966	44.1689	13.6783
20	52.1465	16.7496	28.2086	7.15345	44.9183	13.8461
20.5	52.8188	17.2058	28.0514	6.89652	44.3389	12.5376
21	53.7488	17.1706	28.4225	6.65462	44.4844	12.5792
21.5	53.5771	16.6356	29.0317	6.87247	45.825	12.9116
22	53.9261	17.2948	28.8051	7.00166	45.2217	14.234
22.5	54.8119	16.5848	30.2793	6.82567	45.285	12.6789
23	54.7856	16.6017	29.5654	7.05657	46.7917	14.027
23.5	55.4729	16.4868	29.8765	7.30353	46.05	12.9992
24	56.1797	16.7122	30.6044	7.48726	46.285	13.0491
24.5	56.2969	16.4113	30.7904	7.32298	47.0983	12.9109
25	57.1211	16.5902	30.4766	7.42945	46.6717	13.0222
25.5	56.7612	16.6157	31.2892	7.50178	47.5206	13.929
26	57.3392	16.8659	30.5795	7.63943	47.3872	14.0714
26.5	57.9156	15.722	31.4637	7.94015	47.1044	14.0156
27	58.3631	16.1349	31.2635	7.94761	47.4217	13.6812
27.5	59.0835	16.0086	31.668	7.57917	46.6589	13.2455
28	58.9635	15.098	31.7951	7.67267	48.32	13.6433
28.5	59.0951	15.9935	32.3594	8.62627	49.2817	13.5648
29	59.5487	15.8514	33.3582	8.92107	49.44	13.4384
29.5	59.7838	16.2656	33.7369	8.81454	49.1222	12.8172
30	60.081	16.0196	32.7147	8.4335	49.965	14.1803
30.5	59.9417	15.6883	33.043	8.16872	48.5211	13.6339
31	61.4067	15.9658	32.8639	8.59146	49.2944	14.0978
31.5	62.9999	16.0767	33.2026	8.3685	49.5456	13.1936
32	62.4399	15.6619	33.1821	8.36892	49.36	14.1564
32.5	63.6399	16.5584	33.349	8.51239	49.5633	12.8359
33	62.9832	15.5419	34.1494	8.77398	49.7506	12.9107
33.5	63.2322	15.4548	34.0181	8.29881	49.4728	12.7665
34	63.5939	15.2369	33.8787	9.01393	49.4978	13.1163
34.5	64.3654	15.7894	34.2611	8.6191	50.3283	12.7249
35	64.4693	15.2977	33.4431	8.18724	49.97	13.6368
35.5	64.7473	16.189	34.2142	9.06352	49.4044	12.2207
36	64.6107	15.502	35.0697	9.20173	50.2744	12.0022
36.5	64.1641	14.9336	35.3612	9.06293	52.0083	12.6094
37	64.7813	13.8464	33.83	8.47879	49.7783	12.5267
37.5	66.3482	15.1513	34.6399	8.64522	50.8244	11.8378
38	65.5238	15.0598	35.1316	9.28564	50.1106	11.4799
38.5	65.1332	14.2176	35.8959	9.40866	50.8761	10.9189
39	65.9326	14.6971	35.8645	10.0788	50.0561	11.7871
39.5	66.6136	14.6203	35.0115	9.35032	51.0017	11.484
40	66.3766	13.9758	35.0702	9.60578	51.2678	10.6959
40.5	67.2789	13.699	35.1123	9.16007	50.1372	11.9403
41	67.346	14.3654	36.3751	9.77919	50.215	12.026
41.5	67.3078	14.5771	35.586	9.81594	51.1467	10.4193
42	66.9884	14.2559	36.7176	10.1128	50.88	12.8013
42.5	66.7279	13.9871	36.8892	9.75284	51.5378	10.8027
43	67.4985	13.3106	36.968	9.60856	51.4672	11.4832
43.5	68.8179	14.222	37.237	9.59709	51.5206	11.0106
44	68.1702	13.8352	37.3825	9.54351	52.0156	11.5371
44.5	68.7972	13.5119	38.048	9.12722	50.6667	11.3921
45	68.5115	13.671	36.8851	8.95156	50.7328	11.6021
45.5	69.2583	13.5756	37.1097	9.20395	52.0156	11.3932
46	70.4125	13.2213	37.2104	8.84834	53.0739	9.90052
46.5	69.3183	12.9674	37.4816	9.22601	52.52	10.4158
47	69.0046	12.5366	38.619	9.99385	52.9329	11.3745
47.5	69.9937	13.4845	37.9031	9.747	51.6982	10.2864
48	70.7963	13.1983	37.6118	9.1122	50.9706	11.8842
48.5	70.5173	13.2766	37.5813	8.81879	51.07	11.429
49	71.0433	12.43	38.5849	10.3026	52.41	12.2909
49.5	72.0994	13.1899	38.1585	9.91512	51.7771	10.1083
50	71.4341	12.8487	37.9439	10.1262	51.1671	11.896
50.5	71.4077	12.8461	38.1855	9.69703	52.1029	11.2063
51	71.6147	12.5345	38.8282	10.3665	51.2818	10.1895
51.5	72.6483	13.1326	38.3154	10.081	53.5565	11.0299
52	72.4558	12.1689	39.0155	10.4485	53.2377	11.4314
52.5	71.7372	12.7312	39.1032	10.4171	52.4453	11.3552
53	73.6443	13.0174	38.8292	10.4096	51.4365	12.3313
53.5	72.5758	12.7118	39.2426	9.98425	52.1024	10.9825
54	72.5708	12.6574	38.2034	9.34696	50.6753	10.5353
54.5	73.3518	13.7868	38.6907	9.73968	53.9823	10.6216
55	72.3325	13.3232	39.1023	10.6141	52.1341	10.6608
55.5	72.6678	14.2854	39.9757	10.8958	53.0694	11.3379
56	73.757	13.1389	40.314	10.8425	53.7329	10.6504
56.5	72.9737	12.9969	39.4991	10.118	52.3406	11.0385
57	72.992	13.6485	39.9057	10.0433	52.24	11.3143
57.5	71.9675	12.621	39.6256	10.7022	53.0271	10.9536
58	72.9598	13.3871	39.0242	10.844	53.0753	11.7339
58.5	72.2408	12.8569	38.2958	10.1147	53.1612	10.0448
59	73.0499	13.308	39.3822	11.2685	53.7612	10.7939
59.5	73.5444	13.8146	39.3088	10.8259	53.9329	10.7878
60	73.1474	13.4253	38.7994	10.9482	53.9094	10.645

## Sheet: Ext Data Fig 9e
	thresholded M1 for Nce102-mScarlet-I with Pil1-GFPenvy
single cell	WT	R43A	R126A
1	0.775	0.264	0.044
2	0.529	0.031	0
3	0.939	0.118	0.013
4	0.438	0.344	0
5	0.466	0.293	0.02
6	0.503	0.242	0.074
7	0.655	0.287	0.048
8	0.802	0.503	0.028
9	0.532	0.144	0.218
10	0.8	0.43	0.015
11	0.685	0.586	0
12	0.366	0.709	0
13	0.864	0.86	0.032
14	0.717	0.307	0
15	0.853	0.744	0.093
16	0.732	0.162	0.017
17	0.525	0.215	0.021
18	0.476	0.467	0.413
19	0.508	0.13	0.168
20	0.665	0.192	0.041
21	0.407	0.25	0.086
22	0.738	0.356	0.187
23	0.798	0.726	0.031
24	0.842	0.672	0.052
25	0.442	0.177	0.07
26	0.392	0.223	0.149
27	0.332	0	0.051
28	0.461	0.404	0.039
29	0.081	0.105	0.028
30	0.536	0.086	0
31	0.422	0.037	0.011
32	1	0.123	0.02
33	0.607	0.221	0.044
34	0.489	0.424	0.0004334
35	0.412	0.958	0.023
36	0.412	0.632	0.011
37	0.505	0.096	0.009
38	0.21	0.236	0.034
39	0.426	0.318	0.089
40	0.573	0.507	0.000157
41	0.709	1	0
42	0.72	1	0.063
43	0.238	0.739	0.099
44	0.45	0.244	0.027
45	0.56	0.297	0.017
46	0.351	0.283	0.014
47	0.41	0.176	0.004
48	0.556	0.295	0.073
49	0.417	0.924	0
50	0.911	0.334	0.018
51	0.341	0.173	0.003
52	0.672	0.163	0.015
53	0.418	0.387	0.012
54	0.727	0.594	0.026
55	0.564	0.355	0.053
56	0.599	0.182	0.631
57	0.375	0.816	0.594
58	0.525	0.366	0.042
59	0.399	0.347	0.068
60	0.375	0.221	0.037
61	0.202	0.424	0.164
62	0.518	0.958	0.463
63	0.432	0.632	0.012
64	0.628	0.096	0.036
65	0.507	0.236	0.012
66	0.387	0.318	0.097
67	0.242	0.507	0
68	0.897	1	0.219
69	0.603	1	0.139
70	0.57	0.739	0.089
71	0.646	0.244	0.148
72	0.495	0.297	0.114
73	0.983	0.283	0.035
74	0	0.176	0.096
75	0.767	0.295	0.648
76	0.864	0.924	0.331
77	0.71	0.334	0.851
78	0.796	0.173	0.011
79	1	0.163	0.002
80	0.698	0.387	0.015
81	0.534	0.594	0.072
82	0.62	0.355	0.085
83	0.525	0.182	0.011
84	0.886	0.816	0.012
85	0.794	0.366	0.777
86	0.603	0.347	0.004
87	0.842	0	0.065
88	1	0.306	0.048
89	0.739	0.211	0
90	0.629	0.525	0.021
91	0.622	0.274	0.012
92	0.916	0.174	0.062
93	0.536	0.157	0.006
94	0.682	0	0.021
95	0.713	0.365	0.014
96	0.672	0.237	0.031
97	0.835	0.109	0.439
98	0.944	0.167	0.038
99	1	0.208	0.068
100	0.801	0.055	0.115
101	0.912	0.161	0.031
102	0.984	0.217	0.069
103	0.764	0.15	0.09
104	0.582	0.028	0.039
105	0.927	0.05	0
106	0.692	0.113	0.026
107	0.614	0.196	0.006
108	0.82	0.131	0.187
109	0.763	0.115	0.032
110	0.426	0.241	0.042
111	0.615	0.137	0.026
112	0.478	0.104	0.093
113	0.826	0.156	0.057
114	0.817	0.104	0.033
115	0.697	0.252	0.081
116	0	0.353	0.032
117	0.526	0.151	0.035
118	0.922	0.09	0
119	0.195	0.366	0.032
120	0.474	0.127	0.019
121	0.422	0.213	0
122	0.589	0.184	0.067
123	0.494	0.549	0.056
124	0.648	0.142	0.008
125	0.63	0.257	0.061
126	0.983	0.138	0.041
127	0.702	0.765	0.013
128	0.476	0.176	0.03
129	0.531	0.11	0
130	0.552	0.851	0
131	0.67	0.297	0.015
132	0.521	0.274	0.057
133	0.912	0.15	0.019
134	0.678	0.54	0.051
135	0.51	0.228	0
136	0.586	0.153	0.018
137	0.698	0.126	0.013
138	0.524		0.021
139	1		0
140	0.238		0.055
141	0.656		0.0009905
142	0.368		0.02
143	0.43		0.028
144	0.35		0.03
145	0.45		0
146	0		0.081
147	0.535		0.02
148	0.518		0.008
149	0.618		0.031
150	0.394		0.023
151	0.298		0.307
152	0.409		0.064
153	0.367		0.003
154	0.468		0.002
155	0.477		0.008
156	0.353		0.017
157	0.542		0.012
158	0.367		0
159	0.583		0.045
160	0.41		0.048
161	0.33		0.007
162	0.422		0.016
163	0		0.05
164			0.025
165			0.03
166			0.008
167			0.019
168			0.026
169			0.015
170			0.016
171			0.103
172			0.037
173			0.015
174			0.036
175			0.018
176			0.038
177			0.022
178			0.021
179			0.016
180			0.033
181			0.166
182			0.022
183			0.07
184			0.041
185			0.053
186			0.042
187			0.033
188			0.042
189			0.02
190			0.558
191			0.431
192			0.05
193			0.001
194			0.01
195			0.009
196			0.007
197			0.0003527
198			0.043
199			0.284
200			0.023
201			0.024
202			0.025
203			0.005
204			0.008
205			0
206			0.487
207			0.077
208			0.308
