# Supplementary material for: Cryo-EM architecture of a near-native stretch-sensitive membrane microdomain
Source: Nature. 2024 Jul 24;632(8025):664–71. doi: 10.1038/s41586-024-07720-6 (PMC11324527; doi:10.1038/s41586-024-07720-6)
Supplement: Supplementary file 17 — Source Data Extended Data Fig. 10 [file 41586_2024_7720_MOESM17_ESM.xlsx]

## Sheet: Ext Data Fig 10c
Stretch analysis - Tubule diameter vs Stretch class in 3DVA
	Stretch-1	Stretch-2	Stretch-3	Stretch-4	Stretch-5	Stretch-6	Stretch-7	Stretch-8	Stretch-9	Stretch-10
Type 1 [308Å]	192	487	937	1713	2525	2937	2726	1658	785	244
Type 2 [315Å]	21462	31473	40050	45389	45689	39919	28016	14539	5612	1622
Type 3 [322Å]	1846	4042	7781	12035	15806	15595	11497	6067	2193	607
Type 4 [326Å]	11565	21636	36032	54426	76259	91126	84040	57175	28069	10413
Type 5 [333Å]	16422	33557	56166	82445	104576	111824	93570	54743	23466	7898
Type 6 [336Å]	597	1308	2827	5103	9005	12933	14410	12464	8611	4683
Type 7 [343Å]	9376	18602	33174	54220	80237	104302	105223	79787	45379	19199
Type 8 [354Å]	1406	3097	6260	11578	20424	29973	37410	37329	32039	20472
Type 9 [372Å]	252	702	1934	4346	8565	13864	17188	17798	16283	12319

## Sheet: Ext Data Fig 10d
Stretch analysis - Tubule diameter vs Stretch class in 3DVA [normalized to stretch class]
	Stretch-1	Stretch-2	Stretch-3	Stretch-4	Stretch-5	Stretch-6	Stretch-7	Stretch-8	Stretch-9	Stretch-10
Type 1 [308Å]	0.304192	0.423832	0.506046	0.631509	0.695428	0.695192	0.691738	0.588862	0.483264	0.315013
Type 2 [315Å]	34.003	27.3907	21.6298	16.733	12.5835	9.44889	7.10922	5.16373	3.45488	2.09407
Type 3 [322Å]	2.92468	3.51772	4.20229	4.43678	4.35324	3.69136	2.91743	2.15478	1.35006	0.783661
Type 4 [326Å]	18.3228	18.8296	19.4598	20.0645	21.003	21.5697	21.3256	20.3065	17.2799	13.4436
Type 5 [333Å]	26.0179	29.2044	30.3336	30.3939	28.802	26.4689	23.7439	19.4427	14.4462	10.1966
Type 6 [336Å]	0.945847	1.13834	1.52678	1.88126	2.48013	3.06126	3.65662	4.42677	5.30113	6.04594
Type 7 [343Å]	14.8547	16.1892	17.9163	19.9886	22.0986	24.6884	26.7009	28.3375	27.9364	24.7867
Type 8 [354Å]	2.22757	2.69529	3.38084	4.26831	5.62511	7.09465	9.493	13.2579	19.724	26.4301
Type 9 [372Å]	0.399252	0.610945	1.0445	1.60218	2.35895	3.28163	4.36155	6.32121	10.0242	15.9043

## Sheet: Ext Data Fig 10g
Radial angle profile plot - compact vs stretched
Distance from tubule center (Angstrom)	J81_compact	J90_stretched
1.327	-1.4853	2.303
2.654	0.2732	1.5233
3.981	1.6372	1.392
5.308	0.8651	1.6596
6.635	1.8095	1.892
7.962	2.3284	2.185
9.289	3.0984	2.1271
10.616	3.1496	2.2009
11.943	2.2424	2.2209
13.27	3.2638	1.6742
14.597	3.5088	1.6738
15.924	3.8641	2.1434
17.251	3.4992	1.9747
18.578	3.1875	1.6133
19.905	3.2333	1.7654
21.232	2.869	1.7726
22.559	2.671	1.6483
23.886	3.1813	1.8391
25.213	3.5766	1.8394
26.54	3.1585	1.4393
27.867	2.2656	1.4818
29.194	3.5783	1.5607
30.521	3.471	1.5456
31.848	2.9045	1.4369
33.175	2.7526	1.4616
34.502	2.7494	1.4276
35.829	2.717	1.2986
37.156	2.5463	1.2635
38.483	2.3811	1.3335
39.81	2.3125	1.3685
41.137	2.4847	1.0552
42.464	2.725	0.7316
43.791	2.7254	0.7276
45.118	2.7139	0.7756
46.445	2.2748	0.85
47.772	2.0503	0.4631
49.099	2.2368	0.1935
50.426	2.3803	0.2006
51.753	2.0097	0.2421
53.08	1.603	0.2518
54.407	1.4041	-0.1257
55.734	1.3107	-0.4425
57.061	1.5387	-0.3719
58.388	2.3107	0.7104
59.715	3.8797	2.3214
61.042	6.354	4.5948
62.369	9.1455	7.6001
63.696	11.7991	10.6717
65.023	14.7247	13.9052
66.35	17.275	17.0546
67.677	18.6083	18.9797
69.004	20.3408	20.9589
70.331	21.6535	21.8133
71.658	22.1932	22.1432
72.985	22.5539	22.9616
74.312	23.0635	22.4214
75.639	23.5362	22.522
76.966	22.6604	21.6418
78.293	20.7138	20.0148
79.62	19.0707	18.7625
80.947	16.598	16.4986
82.274	14.0931	13.7642
83.601	11.002	10.5552
84.928	8.1701	7.6162
86.255	5.4999	5.2119
87.582	4.3897	3.9037
88.909	4.9608	4.2919
90.236	6.7104	6.0663
91.563	9.4277	8.604
92.89	12.4707	11.5042
94.217	14.6691	13.9159
95.544	16.1742	15.8539
96.871	17.4338	17.3508
98.198	19.2699	19.1783
99.525	21.6614	21.3451
100.852	23.8819	23.7851
102.179	26.6374	26.0316
103.506	27.6126	27.2779
104.833	28.2602	28.1669
106.16	28.2932	28.3962
107.487	26.9373	27.117
108.814	23.7321	23.7114
110.141	19.1685	19.0622
111.468	15.1771	15.0976
112.795	13.8482	13.7558
114.122	16.688	16.3589
115.449	21.8241	22.0077
116.776	25.7609	26.4253
118.103	27.8087	27.8087
119.43	27.1132	26.0703
120.757	25.5551	23.5342
122.084	24.3368	21.7413
123.411	24.6697	22.2836
124.738	24.1298	21.853
126.065	23.2857	20.7357
127.392	22.5742	20.0408
128.719	23.634	20.5774
130.046	24.1902	21.035
131.373	22.98	20.1262
132.7	21.0501	19.2079
134.027	19.5548	18.2104
135.354	19.0222	17.8789
136.681	20.3311	19.3394
138.008	21.9275	20.4773
139.335	22.3007	20.3097
140.662	19.408	17.514
141.989	15.4578	13.4912
143.316	11.4125	9.9541
144.643	8.1082	6.8844
145.97	5.9064	4.8261
147.297	4.7192	3.222
148.624	3.4526	2.0821
149.951	2.5544	1.3707
151.278	2.3107	0.8283
152.605	2.4471	0.5272
153.932	2.2428	0.4007
155.259	2.0255	0.3757
156.586	2.2611	0.3887
157.913	0.9393	0.3468
159.24	0.5575	0.2935
